# Supplementary material for: Uterine adenomyosis is an oligoclonal disorder associated with KRAS mutations
Source: Nat Commun. 2019 Dec 19;10:5785. doi: 10.1038/s41467-019-13708-y (PMC6923389; doi:10.1038/s41467-019-13708-y)
Supplement: Supplementary file 4 — Supplementary Data 1 [file 41467_2019_13708_MOESM4_ESM.xlsx]

## Sheet: SD1 Clinical charact
Supplementary Data 1. Clinical characteristics of the adenomyosis patient cohort.
Characteristics	Value
Median age at operation (range) –yr	41.5 (21-58)
Preoperative treatment –no. (%)	45 (64.29)
DNG1–no. (%)	13 (18.57)
GnRHa2–no. (%)	32 (45.71)
LNG-IUS3–no. (%)	3 (4.29)
PR-IHC4
Negative –no. (%)	20 (28.57)
Disease cooccurrence
Endometriosis –no. (%)	48 (68.57)
EN-OV5 type –no.(%)	30 (42.86)
EN-DI6 type –no.(%)	21 (30.00)
EN-PE7 type –no.(%)	17 (24.29)
Leiomyoma –no. (%)	41 (58.57)
Ovarian cancer –no. (%)	5 (7.14)
Endometrial cancer –no. (%)	1 (1.43)
Cervical cancer –no. (%)	1 (1.43)
MRI
Endometrial subtype –no. (%)	6 (8.57)
Subserous subtype –no. (%)	16 (22.86)
Others (diffuse) –no. (%)	46 (65.71)
Unknown –no. (%)	2 (2.86)
History
Caesarean section –no. (%)	5 (7.14)
Dilatation and curettage –no. (%)	20 (28.57)
Vaginal delivery –no. (%)	13 (18.57)
Abortion or Stillborn –no. (%)	27 (38.57)
Premature birth –no. (%)	3 (4.29)
Hysterectomy –no. (%)	31 (44.19)
Gravidity –no. (%)	37 (52.86)
Smoking history –no. (%)	11 (15.71)
1DNG, dienogest; 2GnRHa, gonadotrophin-releasing hormone agonist
3LNG-IUS, levonorgestrel-releasing intrauterine systems
4PR-IHC, Progesterone receptor immunohistochemitry shown in Figure.3A
5EN-OV, ovarian endometrioma; 6EN-DI, deep infiltrating endometriosis
7EN-PE, peritoneal endometriosis
