# Supplementary material for: Uterine adenomyosis is an oligoclonal disorder associated with KRAS mutations
Source: Nat Commun. 2019 Dec 19;10:5785. doi: 10.1038/s41467-019-13708-y (PMC6923389; doi:10.1038/s41467-019-13708-y)
Supplement: Supplementary file 5 — Supplementary Data 2 [file 41467_2019_13708_MOESM5_ESM.xlsx]

## Sheet: SD2 Clin charact each patient
Supplementary Data 2. Clinical characteristics of patients in the present study except for Figure 5.
Patient ID	Age	PT	DNG	GnRHa	LNG-IUS	#MRI	†PR	EN	EN-OV	EN-DIE	EN-PE	LM	VT	EC	CC	CS	DC	VD	AS	PB	HS	G	SH	KRAS mut
1	58	0	0	0	0	2	0	1	1	0	0	1	1	0	0	0	0	1	1	0	1	1	0	1
2	39	0	0	0	0	2	0	1	1	0	0	1	0	0	0	0	0	0	0	0	0	0	0	1
3	44	0	0	0	0	4	0	0	0	0	0	0	0	0	0	0	1	1	1	0	1	1	0	1
4	40	1	1	0	0	4	1	1	1	1	0	0	0	0	0	0	1	1	1	0	0	1	1	1
5	49	1	0	1	0	2	0	0	0	0	0	1	0	0	0	0	0	1	0	0	1	1	0	1
6	40	0	0	0	0	4	0	1	1	0	0	1	0	0	0	0	0	0	0	0	0	0	0	1
7	36	1	1	0	0	4	1	1	1	0	0	0	0	0	0	0	0	0	0	0	0	0	0	1
8	38	1	1	0	0	2	1	1	0	1	0	1	0	0	0	0	0	0	1	0	1	1	1	1
9	56	1	1	0	0	4	1	0	0	0	0	1	1	0	0	0	0	1	0	0	1	1	0	1
10	34	1	0	1	0	4	0	1	1	1	0	0	0	0	0	0	0	0	1	0	0	1	0	1
11	41	1	1	0	0	4	1	1	1	1	0	0	1	0	0	0	0	0	0	0	1	0	0	1
12	36	1	1	0	0	4	1	1	0	0	1	0	0	0	0	0	0	1	1	1	0	1	0	1
13	46	1	0	1	0	4	0	1	1	0	0	0	0	0	0	0	0	1	0	1	1	1	0	1
14	45	1	1	0	0	2	1	0	0	0	0	1	0	0	0	0	1	0	1	0	1	1	0	1
15	30	1	1	0	0	4	1	1	0	0	1	0	0	0	0	0	0	0	0	0	0	0	0	1
16	43	0	0	0	0	2	0	1	1	1	0	1	1	0	0	0	0	0	0	0	1	0	0	1
17	45	1	1	1	1	4	1	1	1	1	0	1	1	0	0	0	0	0	0	0	1	0	0	1
18	45	1	0	1	0	4	0	1	1	1	0	0	0	0	0	0	0	0	0	0	1	0	0	1
19	40	1	0	1	0	1	0	1	1	1	0	0	0	0	0	0	1	0	1	0	0	1	0	1
20	40	1	0	1	0	4	0	1	0	0	1	0	0	0	0	0	1	0	1	0	1	1	1	1
21	40	0	0	0	0	4	0	1	1	0	0	0	0	0	0	0	1	0	1	0	0	1	0	1
22	40	1	0	1	0	4	0	1	1	1	0	1	0	0	0	0	0	0	0	0	0	0	0	1
23	43	1	1	0	0	4	1	1	1	1	0	1	0	0	0	0	0	1	0	0	1	1	0	1
24	41	1	1	0	0	2	1	1	1	1	0	0	0	0	0	0	0	0	0	0	1	0	0	1
25	48	0	0	0	0	4	0	1	1	0	0	1	0	1	0	0	1	0	0	0	1	0	0	1
26	45	1	0	1	0	4	0	1	1	1	0	1	0	0	0	0	0	0	0	0	0	0	0	1
27	38	0	0	0	0	4	0	0	0	0	0	1	0	0	0	0	0	0	0	0	1	0	1	0
28	46	1	0	1	0	2	0	1	1	1	0	0	0	0	0	0	1	0	1	0	0	1	0	0
29	41	1	0	1	0	4	0	1	0	0	1	1	0	0	0	0	1	0	1	0	0	1	0	0
30	46	0	0	0	0	4	0	1	0	0	1	1	0	0	0	0	0	0	0	0	1	0	0	0
31	44	0	0	0	0	2	0	0	0	0	0	1	0	0	0	0	0	0	1	0	1	1	0	0
32	46	0	0	0	0	1	0	0	0	0	0	0	0	0	1	1	0	1	1	0	1	1	0	0
33	37	0	0	0	0	2	0	1	1	1	0	1	0	0	0	0	0	0	0	0	0	0	0	0
34	40	1	0	1	0	4	0	1	0	0	1	1	0	0	0	0	0	0	0	0	0	0	0	0
35	38	0	0	0	0	4	0	1	0	0	1	0	0	0	0	0	1	0	1	0	0	1	1	0
36	43	0	0	0	0	2	0	1	1	1	0	0	0	0	0	1	0	0	0	0	0	1	0	0
37	32	0	0	0	0	4	0	0	0	0	0	1	0	0	0	0	1	0	1	0	0	1	0	0
38	47	1	0	1	0	2	0	1	0	0	1	0	0	0	0	0	0	0	0	0	1	0	0	0
39	46	0	0	0	0	4	0	1	0	0	1	1	0	0	0	0	0	0	0	0	0	0	1	0
40	44	0	0	0	0	4	0	0	0	0	0	0	0	0	0	0	1	0	1	0	0	1	1	0
41	47	1	0	1	0	4	0	0	0	0	0	1	0	0	0	0	0	1	0	0	1	1	0	0
42	40	0	0	0	0	4	0	1	0	0	1	1	0	0	0	0	1	0	1	0	0	1	0	0
43	44	1	0	1	0	4	0	0	0	0	0	1	0	0	0	0	1	0	1	0	0	1	1	0
44	44	1	0	1	0	3	0	0	0	0	0	1	0	0	0	1	1	0	1	0	1	1	1	0
45	44	1	0	1	0	4	0	1	0	0	1	1	0	0	0	0	0	0	0	0	0	0	0	0
46	40	0	0	0	0	4	0	1	1	0	0	1	0	0	0	0	0	0	0	0	0	0	0	0
47	50	0	0	0	0	4	0	1	1	1	0	0	0	0	0	0	0	1	0	0	1	1	0	0
48	38	0	0	0	0	4	0	1	1	0	0	1	0	0	0	0	1	0	1	0	0	1	0	0
49	41	1	0	1	0	4	0	1	1	1	0	0	0	0	0	0	0	0	0	0	1	0	1	0
50	45	1	0	1	0	2	0	1	1	1	0	0	0	0	0	1	0	0	0	1	0	1	0	0
51	45	1	0	1	0	4	0	1	1	0	0	1	0	0	0	0	0	0	0	0	1	0	0	0
52	39	0	0	0	0	4	0	1	0	0	1	1	0	0	0	0	1	0	1	0	0	1	0	0
53	38	0	0	0	0	2	0	1	1	1	0	1	0	0	0	0	0	1	0	0	0	1	0	0
54	45	1	0	1	0	1	0	1	0	0	1	1	0	0	0	0	0	0	0	0	0	0	0	0
55	42	1	0	1	0	4	0	0	0	0	0	0	0	0	0	0	0	0	0	0	0	0	0	0
56	46	1	0	1	0	2	0	1	1	1	0	1	0	0	0	0	0	0	0	0	0	0	0	0
57	41	1	1	0	1	4	1	0	0	0	0	1	0	0	0	0	1	0	1	0	1	1	0	0
58	47	1	0	1	1	4	0	0	0	0	0	1	0	0	0	0	0	1	0	0	1	1	0	0
59	39	1	0	1	0	2	0	1	0	0	1	0	0	0	0	0	0	0	0	0	0	0	0	0
60	35	1	0	1	0	1	0	0	0	0	0	0	0	0	0	0	0	0	0	0	0	0	0	0
61	49	1	0	1	0	4	0	1	0	0	1	1	0	0	0	0	0	0	0	0	1	0	0	0
62	36	0	0	0	0	4	0	0	0	0	0	1	0	0	0	0	1	0	1	0	0	1	1	0
63	39	1	0	1	0	4	0	1	1	1	0	1	0	0	0	0	0	0	0	0	0	0	0	0
64	31	1	0	1	0	4	0	1	0	0	1	0	0	0	0	0	0	0	1	0	0	1	0	0
65	44	1	0	1	0	4	0	0	0	0	0	1	0	0	0	0	0	0	0	0	1	0	0	0
66	40	0	0	0	0	1	0	0	0	0	0	1	0	0	0	0	1	0	1	0	0	1	0	0
67	21	1	1	0	0	3	1	1	0	0	1	0	0	0	0	0	0	0	0	0	0	0	0	0
68	37	1	0	1	0	1	0	0	0	0	0	1	0	0	0	0	0	0	0	0	0	0	0	0
69	46	1	0	1	0	4	0	0	0	0	0	0	0	0	0	0	0	0	0	0	1	0	0	0
70	43	0	0	0	0	4	0	0	0	0	0	0	0	0	0	1	0	0	1	0	1	1	0	0
#1: Endometrial side type; 2: Sub-serous side type; 3:Unknown; 4: others (mainly diffuse type)
†PR: progesterone receptors immunohistochemistry; 0:Negative; 1: Positive; 2: Not determined
CS: Caesarean section; DC: Dilatation and curettage; VD: Vaginal delivery; AS: Abortion or stillborn; PB: Premature birth; HS: Hysterectomy
EN: Endometriosis; EN-OV:Endometrioma; EN-DIE: Deep infiltrating endometoriosis; EN-PE:Peritoneal endometriosis
LM: Leiomyoma; VT: Ovarian cancer; EC: Endometrial cancer; CC: Cervical cancer
HS: Hysterectomy; G: Gravidity
PT: Preoperative treatment; DNG, dienogest; GnRHa, gonadotrophin-releasing hormone agonist; LNG-IUS, levonorgestrel-releasing intrauterine systems
