# Supplementary material for: Uterine adenomyosis is an oligoclonal disorder associated with KRAS mutations
Source: Nat Commun. 2019 Dec 19;10:5785. doi: 10.1038/s41467-019-13708-y (PMC6923389; doi:10.1038/s41467-019-13708-y)
Supplement: Supplementary file 6 — Supplementary Data 3 [file 41467_2019_13708_MOESM6_ESM.xlsx]

## Sheet: SD3 NGSinfo eachsample
Supplementary Data 3. Method used to detect genomic alterations in tissue samples from all patients.
Sample ID	Patient ID	Whole exome sequencing or targeted deep sequencing†	Tissue
1A1	1	Whole exome sequencing	Adenomyosis
1A2	1	Whole exome sequencing	Adenomyosis
1A3	1	Whole exome sequencing	Adenomyosis
1A4	1	Whole exome sequencing	Adenomyosis
1EN	1	Whole exome sequencing	Endometriosis
1VT	1	Whole exome sequencing	Ovarian cancer
1B	1	Whole exome sequencing	Peripheral Blood
1NE	1	Targeted deep sequencing	Adjacent normal endometrium
2A	2	Whole exome sequencing	Adenomyosis
2B	2	Whole exome sequencing	Peripheral Blood
3A	3	Whole exome sequencing	Adenomyosis
3B	3	Whole exome sequencing	Peripheral Blood
4A1	4	Whole exome sequencing	Adenomyosis
4A2	4	Whole exome sequencing	Adenomyosis
4A3	4	Targeted deep sequencing	Adenomyosis
4A4	4	Whole exome sequencing	Adenomyosis
4A5	4	Whole exome sequencing	Adenomyosis
4A6	4	Whole exome sequencing	Adenomyosis
4EN	4	Whole exome sequencing	Endometriosis
4B	4	Whole exome sequencing	Peripheral Blood
4NM	4	Whole exome sequencing	Adjacent normal myometrium
5A1	5	Whole exome sequencing	Adenomyosis
5A2	5	Whole exome sequencing	Adenomyosis
5A3	5	Whole exome sequencing	Adenomyosis
5LM	5	Whole exome sequencing	Leiomyoma
5B	5	Whole exome sequencing	Peripheral Blood
6A1	6	Whole exome sequencing	Adenomyosis
6A2	6	Whole exome sequencing	Adenomyosis
6A3	6	Whole exome sequencing	Adenomyosis
6A4	6	Whole exome sequencing	Adenomyosis
6A5	6	Whole exome sequencing	Adenomyosis
6A6	6	Whole exome sequencing	Adenomyosis
6EN	6	Whole exome sequencing	Endometriosis
6B	6	Whole exome sequencing	Peripheral Blood
6NM	6	Targeted deep sequencing	Adjacent normal myometrium
7A1	7	Whole exome sequencing	Adenomyosis
7A2	7	Whole exome sequencing	Adenomyosis
7A3	7	Whole exome sequencing	Adenomyosis
7A4	7	Whole exome sequencing	Adenomyosis
7B	7	Whole exome sequencing	Peripheral Blood
8A1	8	Whole exome sequencing	Adenomyosis
8A2	8	Whole exome sequencing	Adenomyosis
8A3	8	Whole exome sequencing	Adenomyosis
8A4	8	Whole exome sequencing	Adenomyosis
8A5	8	Whole exome sequencing	Adenomyosis
8A6	8	Whole exome sequencing	Adenomyosis
8LM	8	Whole exome sequencing	Leiomyoma
8B	8	Whole exome sequencing	Peripheral Blood
8NM	8	Whole exome sequencing	Adjacent normal myometrium
8NE	8	Whole exome sequencing	Adjacent normal endometrium
9A1	9	Whole exome sequencing	Adenomyosis
9A2	9	Whole exome sequencing	Adenomyosis
9A3	9	Whole exome sequencing	Adenomyosis
9VT	9	Whole exome sequencing	Ovarian cancer
9B	9	Whole exome sequencing	Peripheral Blood
10A	10	Whole exome sequencing	Adenomyosis
10B	10	Whole exome sequencing	Peripheral Blood
11A1	11	Whole exome sequencing	Adenomyosis
11A2	11	Whole exome sequencing	Adenomyosis
11A3	11	Whole exome sequencing	Adenomyosis
11A4	11	Whole exome sequencing	Adenomyosis
11A5	11	Whole exome sequencing	Adenomyosis
11VT	11	Whole exome sequencing	Ovarian cancer
11B	11	Whole exome sequencing	Peripheral Blood
11NM1	11	Whole exome sequencing	Adjacent normal myometrium
11NM2	11	Whole exome sequencing	Adjacent normal myometrium
11NE1	11	Whole exome sequencing	Adjacent normal endometrium
11NE2	11	Whole exome sequencing	Adjacent normal endometrium
12A	12	Whole exome sequencing	Adenomyosis
12B	12	Whole exome sequencing	Peripheral Blood
13A1	13	Whole exome sequencing	Adenomyosis
13A2	13	Whole exome sequencing	Adenomyosis
13A3	13	Whole exome sequencing	Adenomyosis
13A4	13	Whole exome sequencing	Adenomyosis
13A5	13	Whole exome sequencing	Adenomyosis
13A6	13	Whole exome sequencing	Adenomyosis
13A7	13	Whole exome sequencing	Adenomyosis
13A8	13	Whole exome sequencing	Adenomyosis
13A9	13	Whole exome sequencing	Adenomyosis
13A10	13	Whole exome sequencing	Adenomyosis
13B	13	Whole exome sequencing	Peripheral Blood
14A	14	Whole exome sequencing	Adenomyosis
14B	14	Whole exome sequencing	Peripheral Blood
15A1	15	Whole exome sequencing	Adenomyosis
15A2	15	Whole exome sequencing	Adenomyosis
15A3	15	Whole exome sequencing	Adenomyosis
15A4	15	Whole exome sequencing	Adenomyosis
15A5	15	Whole exome sequencing	Adenomyosis
15A6	15	Whole exome sequencing	Adenomyosis
15B	15	Whole exome sequencing	Peripheral Blood
16A1	16	Whole exome sequencing	Adenomyosis
16A2	16	Whole exome sequencing	Adenomyosis
16A3	16	Whole exome sequencing	Adenomyosis
16A4	16	Whole exome sequencing	Adenomyosis
16A5	16	Whole exome sequencing	Adenomyosis
16A6	16	Whole exome sequencing	Adenomyosis
16LM	16	Whole exome sequencing	Leiomyoma
16VT	16	Whole exome sequencing	Ovarian cancer
16B	16	Whole exome sequencing	Peripheral Blood
16NE	16	Whole exome sequencing	Adjacent normal endometrium
17A1	17	Whole exome sequencing	Adenomyosis
17A2	17	Whole exome sequencing	Adenomyosis
17A3	17	Whole exome sequencing	Adenomyosis
17A4	17	Whole exome sequencing	Adenomyosis
17A5	17	Whole exome sequencing	Adenomyosis
17EN1	17	Whole exome sequencing	Endometriosis
17EN2	17	Whole exome sequencing	Endometriosis
17EN3	17	Whole exome sequencing	Endometriosis
17LM1	17	Whole exome sequencing	Leiomyoma
17LM2	17	Whole exome sequencing	Leiomyoma
17LM3	17	Whole exome sequencing	Leiomyoma
17VT	17	Whole exome sequencing	Ovarian cancer
17B	17	Whole exome sequencing	Peripheral Blood
18A	18	Whole exome sequencing	Adenomyosis
18B	18	Whole exome sequencing	Peripheral Blood
19A	19	Targeted deep sequencing	Adenomyosis
19MNC	19	Targeted deep sequencing	Monocyte in ascites
20A	20	Targeted deep sequencing	Adenomyosis
20B	20	Targeted deep sequencing	Peripheral Blood
21A1	21	Targeted deep sequencing	Adenomyosis
21A2	21	Targeted deep sequencing	Adenomyosis
21A3	21	Targeted deep sequencing	Adenomyosis
21A4	21	Targeted deep sequencing	Adenomyosis
21A5	21	Targeted deep sequencing	Adenomyosis
21A6	21	Targeted deep sequencing	Adenomyosis
21B	21	Targeted deep sequencing	Peripheral Blood
22A1	22	Targeted deep sequencing	Adenomyosis
22A2	22	Targeted deep sequencing	Adenomyosis
22A3	22	Targeted deep sequencing	Adenomyosis
22A4	22	Targeted deep sequencing	Adenomyosis
22A5	22	Targeted deep sequencing	Adenomyosis
22A6	22	Targeted deep sequencing	Adenomyosis
22EN1	22	Targeted deep sequencing	Endometriosis
22EN2	22	Targeted deep sequencing	Endometriosis
22EN3	22	Targeted deep sequencing	Endometriosis
22B	22	Targeted deep sequencing	Peripheral Blood
23A1	23	Targeted deep sequencing	Adenomyosis
23A2	23	Targeted deep sequencing	Adenomyosis
23A3	23	Targeted deep sequencing	Adenomyosis
23A4	23	Targeted deep sequencing	Adenomyosis
23EN1	23	Targeted deep sequencing	Endometriosis
23EN2	23	Targeted deep sequencing	Endometriosis
23B	23	Targeted deep sequencing	Peripheral Blood
23NM	23	Targeted deep sequencing	Adjacent normal myometrium
24A1	24	Targeted deep sequencing	Adenomyosis
24A2	24	Targeted deep sequencing	Adenomyosis
24A3	24	Targeted deep sequencing	Adenomyosis
24A4	24	Targeted deep sequencing	Adenomyosis
24EN	24	Targeted deep sequencing	Endometriosis
24B	24	Targeted deep sequencing	Peripheral Blood
24NM	24	Targeted deep sequencing	Adjacent normal myometrium
25A1	25	Targeted deep sequencing	Adenomyosis
25A2	25	Targeted deep sequencing	Adenomyosis
25A3	25	Targeted deep sequencing	Adenomyosis
25A4	25	Targeted deep sequencing	Adenomyosis
25A5	25	Targeted deep sequencing	Adenomyosis
25LM	25	Targeted deep sequencing	Leiomyoma
25B	25	Targeted deep sequencing	Peripheral Blood
26A	26	Targeted deep sequencing	Adenomyosis
26MNC	26	Targeted deep sequencing	Monocyte in ascites
27A1	27	Whole exome sequencing	Adenomyosis
27A2	27	Whole exome sequencing	Adenomyosis
27A3	27	Whole exome sequencing	Adenomyosis
27A4	27	Whole exome sequencing	Adenomyosis
27A5	27	Whole exome sequencing	Adenomyosis
27A6	27	Whole exome sequencing	Adenomyosis
27A7	27	Whole exome sequencing	Adenomyosis
27A8	27	Whole exome sequencing	Adenomyosis
27B	27	Whole exome sequencing	Peripheral Blood
27NE	27	Whole exome sequencing	Adjacent normal endometrium
28A1	28	Whole exome sequencing	Adenomyosis
28A2	28	Whole exome sequencing	Adenomyosis
28A3	28	Whole exome sequencing	Adenomyosis
28A4	28	Whole exome sequencing	Adenomyosis
28A5	28	Whole exome sequencing	Adenomyosis
28A6	28	Whole exome sequencing	Adenomyosis
28B	28	Whole exome sequencing	Peripheral Blood
28NM	28	Whole exome sequencing	Adjacent normal myometrium
29A1	29	Whole exome sequencing	Adenomyosis
29A2	29	Whole exome sequencing	Adenomyosis
29A3	29	Whole exome sequencing	Adenomyosis
29A4	29	Whole exome sequencing	Adenomyosis
29A5	29	Whole exome sequencing	Adenomyosis
29A6	29	Whole exome sequencing	Adenomyosis
29LM	29	Whole exome sequencing	Leiomyoma
29B	29	Whole exome sequencing	Peripheral Blood
29NM	29	Whole exome sequencing	Adjacent normal myometrium
30A	30	Whole exome sequencing	Adenomyosis
30B	30	Whole exome sequencing	Peripheral Blood
31A1	31	Whole exome sequencing	Adenomyosis
31A2	31	Whole exome sequencing	Adenomyosis
31A3	31	Whole exome sequencing	Adenomyosis
31A4	31	Whole exome sequencing	Adenomyosis
31LM1	31	Whole exome sequencing	Leiomyoma
31LM2	31	Whole exome sequencing	Leiomyoma
31B	31	Whole exome sequencing	Peripheral Blood
32A1	32	Whole exome sequencing	Adenomyosis
32A2	32	Whole exome sequencing	Adenomyosis
32A3	32	Whole exome sequencing	Adenomyosis
32A4	32	Whole exome sequencing	Adenomyosis
32A5	32	Whole exome sequencing	Adenomyosis
32B	32	Whole exome sequencing	Peripheral Blood
33A	33	Whole exome sequencing	Adenomyosis
33EN	33	Whole exome sequencing	Endometriosis
33B	33	Whole exome sequencing	Peripheral Blood
34A1	34	Whole exome sequencing	Adenomyosis
34A2	34	Whole exome sequencing	Adenomyosis
34A4	34	Whole exome sequencing	Adenomyosis
34A6	34	Whole exome sequencing	Adenomyosis
34LM	34	Whole exome sequencing	Leiomyoma
34B	34	Whole exome sequencing	Peripheral Blood
35A	35	Whole exome sequencing	Adenomyosis
35B	35	Whole exome sequencing	Peripheral Blood
36A	36	Whole exome sequencing	Adenomyosis
36B	36	Whole exome sequencing	Peripheral Blood
37A1	37	Whole exome sequencing	Adenomyosis
37A2	37	Whole exome sequencing	Adenomyosis
37A3	37	Whole exome sequencing	Adenomyosis
37A4	37	Whole exome sequencing	Adenomyosis
37A5	37	Whole exome sequencing	Adenomyosis
37A6	37	Whole exome sequencing	Adenomyosis
37LM	37	Whole exome sequencing	Leiomyoma
37B	37	Whole exome sequencing	Peripheral Blood
37NM	37	Whole exome sequencing	Adjacent normal myometrium
38A	38	Whole exome sequencing	Adenomyosis
38B	38	Whole exome sequencing	Peripheral Blood
39A	39	Whole exome sequencing	Adenomyosis
39B	39	Whole exome sequencing	Peripheral Blood
40A	40	Whole exome sequencing	Adenomyosis
40MNC	40	Whole exome sequencing	Monocyte in ascites
41A	41	Whole exome sequencing	Adenomyosis
41MNC	41	Whole exome sequencing	Monocyte in ascites
41NM	41	Whole exome sequencing	Adjacent normal myometrium
42A	42	Whole exome sequencing	Adenomyosis
42B	42	Whole exome sequencing	Peripheral Blood
43A	43	Whole exome sequencing	Adenomyosis
43B	43	Whole exome sequencing	Peripheral Blood
44A	44	Whole exome sequencing	Adenomyosis
44B	44	Whole exome sequencing	Peripheral Blood
45A	45	Whole exome sequencing	Adenomyosis
45B	45	Whole exome sequencing	Peripheral Blood
46A	46	Whole exome sequencing	Adenomyosis
46B	46	Whole exome sequencing	Peripheral Blood
47A1	47	Whole exome sequencing	Adenomyosis
47A2	47	Whole exome sequencing	Adenomyosis
47A3	47	Whole exome sequencing	Adenomyosis
47B	47	Whole exome sequencing	Peripheral Blood
48A	48	Whole exome sequencing	Adenomyosis
48MNC	48	Whole exome sequencing	Monocyte in ascites
49A	49	Whole exome sequencing	Adenomyosis
49MNC	49	Whole exome sequencing	Monocyte in ascites
50A	50	Whole exome sequencing	Adenomyosis
50MNC	50	Whole exome sequencing	Monocyte in ascites
51A	51	Whole exome sequencing	Adenomyosis
51MNC	51	Whole exome sequencing	Monocyte in ascites
52A	52	Whole exome sequencing	Adenomyosis
52B	52	Whole exome sequencing	Peripheral Blood
53A	53	Whole exome sequencing	Adenomyosis
53EN	53	Whole exome sequencing	Endometriosis
53B	53	Whole exome sequencing	Peripheral Blood
54A	54	Whole exome sequencing	Adenomyosis
54B	54	Whole exome sequencing	Peripheral Blood
55A1	55	Whole exome sequencing	Adenomyosis
55A2	55	Whole exome sequencing	Adenomyosis
55A3	55	Whole exome sequencing	Adenomyosis
55A4	55	Whole exome sequencing	Adenomyosis
55A5	55	Whole exome sequencing	Adenomyosis
55B	55	Whole exome sequencing	Peripheral Blood
56A	56	Whole exome sequencing	Adenomyosis
56EN	56	Whole exome sequencing	Endometriosis
56B	56	Whole exome sequencing	Peripheral Blood
57A	57	Whole exome sequencing	Adenomyosis
57B	57	Whole exome sequencing	Peripheral Blood
58A	58	Whole exome sequencing	Adenomyosis
58B	58	Whole exome sequencing	Peripheral Blood
59A	59	Whole exome sequencing	Adenomyosis
59B	59	Whole exome sequencing	Peripheral Blood
60A	60	Targeted deep sequencing	Adenomyosis
60MNC	60	Targeted deep sequencing	Monocyte in ascites
61A	61	Targeted deep sequencing	Adenomyosis
61B	61	Targeted deep sequencing	Peripheral Blood
62A	62	Targeted deep sequencing	Adenomyosis
62B	62	Targeted deep sequencing	Peripheral Blood
63A1	63	Targeted deep sequencing	Adenomyosis
63A2	63	Targeted deep sequencing	Adenomyosis
63A3	63	Targeted deep sequencing	Adenomyosis
63A4	63	Targeted deep sequencing	Adenomyosis
63A5	63	Targeted deep sequencing	Adenomyosis
63A6	63	Targeted deep sequencing	Adenomyosis
63B	63	Targeted deep sequencing	Peripheral Blood
64A1	64	Targeted deep sequencing	Adenomyosis
64A2	64	Targeted deep sequencing	Adenomyosis
64A3	64	Targeted deep sequencing	Adenomyosis
64A4	64	Targeted deep sequencing	Adenomyosis
64A5	64	Targeted deep sequencing	Adenomyosis
64B	64	Targeted deep sequencing	Peripheral Blood
65A	65	Targeted deep sequencing	Adenomyosis
65B	65	Targeted deep sequencing	Peripheral Blood
65NM	65	Targeted deep sequencing	Adjacent normal myometrium
66A	66	Targeted deep sequencing	Adenomyosis
66B	66	Targeted deep sequencing	Peripheral Blood
66NM	66	Targeted deep sequencing	Adjacent normal myometrium
67A	67	Targeted deep sequencing	Adenomyosis
67B	67	Targeted deep sequencing	Peripheral Blood
68A	68	Targeted deep sequencing	Adenomyosis
68LM	68	Targeted deep sequencing	Leiomyoma
68B	68	Targeted deep sequencing	Peripheral Blood
69A	69	Targeted deep sequencing	Adenomyosis
69B	69	Targeted deep sequencing	Peripheral Blood
70A1	70	Targeted deep sequencing	Adenomyosis
70A3	70	Targeted deep sequencing	Adenomyosis
70A4	70	Targeted deep sequencing	Adenomyosis
70A5	70	Targeted deep sequencing	Adenomyosis
70B	70	Targeted deep sequencing	Peripheral Blood
70NE1	70	Targeted deep sequencing	Adjacent normal endometrium
70NE2	70	Targeted deep sequencing	Adjacent normal endometrium
	†Target deep sequencing, Targeted sequencing of PCR amplicon using MiSeq
