# Supplementary material for: Uterine adenomyosis is an oligoclonal disorder associated with KRAS mutations
Source: Nat Commun. 2019 Dec 19;10:5785. doi: 10.1038/s41467-019-13708-y (PMC6923389; doi:10.1038/s41467-019-13708-y)
Supplement: Supplementary file 7 — Supplementary Data 4 [file 41467_2019_13708_MOESM7_ESM.xlsx]

## Sheet: SD4 WES read summary
Supplementary Data 4. Read depth of whole exome sequencing for all tissue samples.
Sample ID	Unique read no.	Mean coverage
37A1	307145232	212.852
37A2	298761888	212.824
37A4	288798210	206.358
8A5	282452790	204.418
7B	286624960	202.896
17A5	305608616	201.569
4A5	279858358	201.413
34A6	299743444	199.204
17A3	287554132	198.079
37A3	280702786	197.957
4A6	270088626	196.894
31A3	275694810	196.699
57A	284955184	196.437
4A1	278878836	196.136
17LM3	277399524	195.996
37A5	276439308	195.804
31LM2	267128380	194.272
4A4	268639878	194.107
29A3	296392176	193.31
9A2	270775032	192.057
5A1	274914810	191.54
8A1	278313876	191.261
29A2	273568554	190.989
5A3	268909922	190.534
8A6	271561548	189.494
31A4	281405368	189.101
17EN3	274888362	188.882
4A2	263312108	188.819
17LM1	273313254	187.842
8A2	277257070	186.205
17EN1	270948774	186.189
58B	276214036	185.598
29A4	276377634	185.131
8LM	314666648	184.879
8NM	252981872	182.982
34B	271990714	182.886
40A	276263494	182.808
31A2	263544898	182.758
29A6	270303452	182.422
17A1	268437116	181.602
29A5	290733860	181.029
8A4	252003710	180.096
13A8	256637212	178.535
28A1	268178352	178.506
54A	275451098	178.445
4EN	252757288	178.334
8NE	245940056	178.248
28A2	266130852	177.622
5LM	263236442	177.59
36A	259432482	177.439
5A2	252681608	176.113
8A3	273238308	175.953
56EN	263684434	175.126
29A1	247162060	175.026
27A1	256618528	174.538
51A	267965752	173.545
34A1	250184996	173.054
28B	252583994	172.913
37LM	254454402	172.853
58A	248314320	172.715
45A	245440808	172.125
28A6	244544516	171.484
13A6	243700014	170.94
49A	256665530	170.482
3A	249281906	170.025
50A	263568842	169.977
16A4	249650774	168.717
12A	247450444	168.679
29LM	250331878	168.167
13A4	240898760	167.68
44A	241217302	167.045
14A	269335062	165.661
27A7	248033318	165.564
32A4	238720816	164.739
15A2	270230052	164.293
53EN	247803028	164.268
6A1	266712186	164.099
34A4	247103594	164.051
33A	275825474	162.872
34LM	236787938	162.572
11A1	249993712	162.112
31A1	228527256	161.564
7A4	237424990	160.492
47A1	259401964	160.178
13A2	236682792	160.126
7A3	235167626	159.442
29NM	236485748	159.356
32A2	220014662	159.043
27A6	239393882	158.917
27A8	234133212	158.56
11VT	225658964	158.372
11A4	220553654	158.247
47A2	238755200	158.051
16A5	252153722	157.821
35A	234812430	157.694
9A1	230209548	157.53
28NM	219661908	157.414
32A5	237896574	157.382
11A3	252865198	157.24
43A	226997404	157.036
13A9	230607686	157.013
32A3	246199340	156.994
57B	232854646	156.679
13A7	224873754	156.369
13A3	222912650	155.975
38A	222746890	155.856
27A4	227989750	155.832
27A5	225520436	155.359
1EN	213506452	155.116
46A	231893170	155.047
7A2	221540632	154.734
28A4	283629344	154.583
56A	230808748	154.191
13A1	221422386	153.881
27A3	232777038	153.317
16LM	249992216	153.272
28A5	228539046	153.113
13A10	224556982	153.058
47A3	225250998	152.738
37NM	215843066	152.435
16A2	214667054	152.029
13A5	222131550	152.024
52A	238919320	151.978
15A3	248184160	151.34
15A4	229975776	150.939
42A	227994086	150.906
1A2	228218054	150.667
48A	236251552	150.535
41A	225821370	150.256
55A4	242035666	150.082
1A1	214760724	150.044
6A2	244429042	149.602
37A6	210805446	149.251
18A	250434292	148.46
33EN	221712222	147.514
10A	225703008	147.489
6A6	218893310	147.432
53A	225528048	147.403
6A4	232009028	146.903
6EN	220364832	146.787
2A	221985074	146.334
15A6	211888252	146.11
27A2	210737726	145.862
17A2	207361800	145.463
48MNC	208304750	144.906
16A1	207374030	144.896
32A1	225743278	144.784
55A3	230370840	144.056
55A2	229649622	143.596
27NE	212332496	143.549
17LM2	204983200	143.352
1A3	199258150	143.088
30A	212520822	142.939
55A5	232109858	142.467
28A3	202488182	141.168
17A4	206272198	141.073
1A4	211925542	141.04
34A2	205410112	140.99
6A5	211696228	140.794
11NM1	200329014	140.363
16A3	201217166	140.179
6A3	229298786	139.929
7A1	206736184	139.745
9A3	201751066	139.643
15A1	216788862	139.571
59A	205581714	139.409
11NE1	197796934	138.753
16A6	200411386	137.254
15A5	202453752	137.066
16NE	196971890	136.682
55A1	220583640	135.749
11NE2	193639966	135.617
39A	210312312	135.251
11NM2	194260452	134.712
1VT	184942668	134.339
31LM1	186206740	131.24
11A2	183266104	130.917
17VT	186283622	130.486
16VT	194132318	130.17
17EN2	183715488	129.686
4NM	174773142	126.769
49MNC	180776918	125.59
40MNC	170684868	119.379
54B	180482698	117.44
12B	178113412	116.121
53B	176813264	115.749
2B	171875194	112.315
9VT	158190832	111.817
56B	163399364	110.197
15B	176121304	110.06
14B	164306032	108.527
16B	160157472	103.695
18B	151592594	103.486
17B	157171382	102.972
55B	148297002	101.731
11A5	159285846	101.556
13B	162603232	101.284
6B	147501892	100.75
27B	155743492	97.9126
36B	149191100	97.5505
37B	128226176	91.3044
38B	132577106	89.7188
43B	134347276	89.4992
35B	134578900	89.0017
45B	127662974	87.1539
1B	129230172	87.0205
33B	120017572	86.5684
3B	123572014	83.8003
42B	123148002	82.0556
44B	119795170	80.6363
29B	111874708	80.2933
59B	124844810	80.1871
4B	113459860	79.8925
41MNC	115512344	77.0009
47B	139322680	76.036
50MNC	117509228	75.8179
30B	113847886	74.1446
39B	111010764	73.4085
51MNC	113070094	72.732
8B	101223976	70.3446
46B	104843978	70.2719
52B	106931432	66.3555
9B	105813852	64.9615
10B	95528542	60.8002
32B	87349436	59.5857
41NM	88732534	59.4634
5B	86965934	57.1533
11B	81775160	49.0339
31B	69655704	37.0068
