# Supplementary material for: Uterine adenomyosis is an oligoclonal disorder associated with KRAS mutations
Source: Nat Commun. 2019 Dec 19;10:5785. doi: 10.1038/s41467-019-13708-y (PMC6923389; doi:10.1038/s41467-019-13708-y)
Supplement: Supplementary file 8 — Supplementary Data 5 [file 41467_2019_13708_MOESM8_ESM.xlsx]

## Sheet: SD5 Primer list
Supplementary Data 5. List of PCR primers used in this study.
Gene Name	Forward primer	Reverse primer
ABCG1	AGGATAGCCAAGCTGGGAATCGCA	ATGAAGTCCAGGTACAGCTTGGCA
ABHD8	ATGCCAGGGTTCACTTACCCGTAG	AGAAGCGCATCACTAGCTGCAAAG
AJAP1	ATAGCCATGTTTCAGCTCGCCGTG	TCTGGCTCGAGGCATCTGCATCTG
ANKRD34B	TGTTCAGTTTGCAATGATTGTCTCC	TAGAAAGGCGAGGTTCAGGAGCTT
ARHGAP42	AGAACTGGGCTTCTTTGGCTTCTC	CATCTCTCTGTTTTTCTCCGGCAAT
ARL6IP4	GGCCATTGGAAAGCACATCTCTGA	TGTCACTTCTCAATGTCGGCTTTC
ATP13A4	GAGTGAACCATGTCTATTTC CACA	AACCTGTCTT GGAAGAGCTC ATCT
BMPR1B	ACGGTGTTCAGTAACACAGACCT	CTCCACTGCAGTCTTTCTTTCCT
C12orf42	TGTG ATTAATGAATCTGGAGCAGG	GGTGGCATGA ATTATTCTGG AGCC
C15orf26-IL16	GGCTCTCCTAGTCATTTCTGTGTT	AAGACTCCTGATCTGAGCCATCT
C1QTNF6	GATAGAAGCAGGGTCTCCCCAGAA	CATCATGCAGAGCCAGAGTGTGAT
C5orf42	ACACACACCTGCTTGGTTTGAGGT	TCCAAAGGCTGGAATTCAGTTTCC
CBWD3	GTTCAGTCAATTCTCCTTTGAGCAG	GTTCTCTCAGTGTCATCCTTCCAG
CCDC168	AGGCATGGATGCAGAAAGAGAATG	GAAATCATCAGATGGGGTACAGGTC
CECR5	CTCCTGGGCTTTGCTGTGTTGTAA	GGTTTTCAAGGGACATGAGTGACC
CHEK2P2	AGTGTTGAACAGGACACTGGCCTT	TAGCATTAACTAGCCAAG TAATCTG
CHIC1	TGGAGTTGGTAAGATTGGACTCACTG	GCATATCCATCTCCTCACAGTCACC
CMIP	CTGGGGTTGAGATTCTGGTTAAGG	TGGTTTCTCCACTGCAAGGCTACT
CR2	AGTGGATGGAACCTGGGATAAACC	GTGGTCTGCACAGAAAGGCAAGAC
CRTAC1	GACTCTCCATGGGACAAGATGAG	AGGGCTGTGGATACTGCACTTGGT
CSH2	ACATTCATAAGCCCCAAACCTGAG	AAGAGACCGGCTCTAGGATCCCAA
CUZD1	AGGTGAGCAATTGACTGCTCTGCA	AGGCTTGATCCAGATGGAAGCTGT
CYP19A1	GCTGCAGAGTACACATCAGAGAAT	TAGGAGACCACAGAAAAGCATACG
CYSLTR1	TGCTACCTGCTGTAGGAACAAAGTCA	TGGGGATCCAAACTCAGTTGAAGA
DHX36	GGCAACCGACTGTGAATGAAAGAC	TTGTTGTCTGAATGTGAATGGTCGT
DKC1	TGTGAGGCTGGCACCTACATTCGG	GACATGAAGCAAGTGGAGTGCCATC
DNAH9	AGATGGGAGG TACGTCCTGG TTTC	AAAGCTC TTCCGCACTG TGCTGGA
DSCAM	TAGGGCACAGAACTACGGAGAGCA	GAACCAAAGATGTTTCCCCTCAGC
DST	TCTTCATCCTGAGTCTTACCTTGG	GCGTGAGAAGTTCATTTTAGCAG
EDNRB	AATTAAGGCACCTAGAGGCCAAG	CCTGCTGACTTGAGAAGTCTCTG
FABP2-LINC01061	GACGAAGTAGCTGCCATAAGAAGT	ATGGCTTACAAACTTGGCAGAGAC
FSIP2	GTTGTGAACATCTCACTGAGTCAG	TGACCT GCTCTCAAAC ACTTGAGA
GLYATL3	GCGTCTATAAGCCTCCTGAAGAGT	GTGTGTGTATGCTCAGGGAAAGTA
GNA12	TGAAGTGGTGGAAGAGTGGCTTGC	TCTCTTCCTC AACAAGATGG ACCT
GPR27	TACCTCCGCCTGCTCTTCTTCATC	TCTTCTCCGT CTTGAATTCT TCCA
GPRIN1	CTGGAATCCTTTTGAAGCAGCTGG	TTTAGTCTAG GTCCTCTGGA CAGG
GRIK5	AGTAGGACAGGCTGCAAGAGAGAG	GTGGCACTTCCTGGTTTCCTATT
GRIPAP1	CTAGCTCTGCCCCTGTAATCTTC	AACTTACGGAACTGACCCATCTAC
HEPH	GCACAGAGACTGATGTGCATGGAG	CCAGAACATGGAGAGCACATTGAA
IKBKG	TCGATTCTGCTCGGTTCTCAAGCA	GCGACGACGACGAAGCGCAGGTAA
ITGA2	CTCTGTGGCTGCAATTTCTACTGG	AGATTTACCT GGTCACCTCG GTGA
KCND1	TGGATGCACTCCTGCCGTGGGCAA	TTGCCCACGG CAGGAGTGCA TCCA
KCTD1	TGGTTGGTGTAGGTCTTGGAGAGC	GAGAGCAGCGACGAGGAGAACTT
KHDRBS2	CAGTGATGACACCTGTAAAATGAAACC	CTGTAGCAAGAGGTGTCCCTACCC
KIAA1671	TGTGCTCTGTGTTTCAGGTGCTG	GGTGACACCAGATTCCTGGACAGT
KIAA1755	TGAGTCCTCAAGGGATGTCTGTGA	TAGACTCACTG GGCATGGACCATT
KIF4A	ATAGGATCATGAAGGAAGAGGTGA	AAAGGCAAGACCACACCCCTCGTT
KLHDC4	GCCAGTCAGGTCTCCTCAAACTCA	CACCTCCGTTCTGATCATCCCTTT
KMT2D	TCAAATGTCACGACTTCGGCCACA	GAATCGAGGCATCTACATGTTCCG
KRAS	CTCTATTGTTGGATCATATTCGTCCAC	CACGTCTGCAGTCAACTGGAATTT
LAMA1	GAACGGCATCACCAATCTCATCCA	AGTGTACTCT GACCGCATGT GTCA
LAT2	TGGTTCTGTCCTTGCCCAGTGCA	TCTTGTGATGCTGAAATGGGAGGT
LINC01443-LOC644669	AAGCTGGTATGGAGGACCTTTGT	AGAGCCAGAGACCAAGTGGTAAG
LIPG	CTCAGTCTTGGTACAACCTGTGGA	ATGTCACAGGCACAGCCTTCTGTT
LMF1	GAGGAAGGAAACAGCCTCACCTCT	TCTTTGTGAAATGTGTGGCTTCCA
LRP1B	GTCTTTGATTGTGAGGGTTCTGTG	ACCCAGTGCTTTCAAGCTTCCACA
LRP2BP	GGCCTCTGGAACTGTGAGAAATA	AGTGCTTAAGAGAAGCAGCAGAAC
LSP1	ACGAGCAATGCCAGCATGAGAGAG	CAGGGTACAC GGATAGGGGC TAGA
LYZ	TAGTTGGTAAAGTAGGCCGGATGT	GGACTACAGGCATGTACCACCAT
MARCH1	CAAGGCATATCCTGGGTACTAGA	ACGTGTCATCTCTGCTTGCTTCT
MED12	AGTGAACGTAAGGGCCCAGCTTTA	CTTTTCCTTCAGCCTGGCAGAGTT
MED13	CTGCATGTAGATGGGGTAGAAGCT	CCTGCTAGTGCTCAAGGTTCAGTC
MIR29B2	ACTTCTCGAACAGACTCAAGTGG	CTTCTTCTGGAAGCTGGTTTCAC
MSS51	GGGAGGAATGAAAACCTGTGGAAC	GCCCAGCCTG ATGACAACTT TTCT
MXRA5	CTTGAGGGTTCCTCCGTACCTGAC	CACATTCACTGCACTGCCAAGG
MYL2	CTCTGGGTAATAGAATTGTAGGTA	GCTATTGAAT CATCCGCCTG GATG
NBPF10	TGAACTGTCGCTCATTCCTCAGCA	GTACTGGGGAGAGTTTTGTCCTT
NEDD4L	AGCCTGGCTGGGAAGAAAGAATTC	CACATAACAC CTGGCTGCCT AGAT
NHS	TAAGTGAGAGGGGAAGGTCACGTC	GCATGAGGGGCTGTGTTTAGTGAC
NLE1	AGATCCGCACACTGCCATCCTTGGA	GTCTTGGTGTCAGAAAAGCTGT
NLRP5	GATCATGAACAACCGTGAGCTGCT	GGTG AGCTGATGAAACACAAAAGC
NSDHL	GTGCCTTCTCCAAGAAGCTAAAG	AAAAGACTCGAATCCCTCACAGG
NUDT14	AGAGCTTTCCAGGGTCACAGTCTG	CTACTCAGCTGCCCGTGTGTCCTT
NXPE3	AAGAGTGAAGGTAGCATGGTGTCG	CGTATATAAC CATTGTGAGC ACGC
OR2G3	CCTCTCAGCTCATGTGTTCTGTTA	ATACAAAGAGAACAGCCTCCAGAC
OR4Q3-OR4M1	GAGTGCTAATGCTTGTACTGTGCT	AAGTTTTAGGACTGGGTGGACAT
OR51D1	TCCTTTCTCTCCTCTGAGCCACAA	TCTCCACACGAATGATGAGGACAA
OR5M10	AGGATTACATCTCTGTTCCGTAGG	CAGAGAAGTCTGTAGAGGAGTCCA
OSGIN1	CCTCAGACCCTGTCCTCATCATTG	GCAGTCTTCCTTGAAGCACAGCAG
PADI2	GGAAGTCCTTTAGGTTTCCATCTC	CTTCCTTTGTGCTCTTGTGTTTCTC
PGS1	TGCTAGTTCACCTGAGACCTGGGT	GAAGAAGTCGGCAATCTCCGCACA
PIK3CA	CAGAGTAACAGACTAGCTAGAGACA	GCACTTACCTGTGACTCCATAGAA
PIK3CA	ACATTCGAAAGACCCTAGCCTTAG	GCCTGCTGAGAGTTATTAACAGTG
PIK3R5	ACTTCTGTCAGGTTTAGCGTCAG	AACCTGGAGAAGGTCTGTACCTC
PLXNB3	TGATTCTCCACTTCCTGCCACGTA	GGAAGGCTATCATGTGCCCATCTG
PMVK	TCTTGCCGCTGAACAGCAGTACCA	ATTGTTCCTTGTTGCCGCTCCGCT
PPM1F	AGACCACCATGACCGTGATG TTGT	AGG AAGTTGTTGGCCTGGTCCAG A
PPP2R1A	GCAGAGTCTGTGCTTGCTCCTCTC	CCTTGCTGAGCTCTGGGATTCTCT
PRDM2	GAATCCTGTACATTGCCCAAGAC	CTCGCAGAGTGAGGAACATTTAG
PRKACA	ACAGTCCAGGCAAAGGCCTGACAG	GTTTGAACGA ATCAAGACCC TCGG
RAB3IL1	CGAACCATCTTGTGAGCTTCCTA	AGCTAGAACAGGAGCTGGAAGAG
RAB40B	GAGCTTCACTTTGCGGAGGCTGCT	TGCCGGGCG GTCGTGTCCT GCAC
RAET1G	GCCACAGTCATAGTGAAGAAAAGTC	TCTTATTGTCACAGTGTGGAGGAG
RBBP8	CATAGGTT AAGAGCAGGCTTATGTG	AGATTCTGCTGCCGGATATTTTCA
REEP4	GGGATATTGGCCAACCAGCTAATC	CTAAGGCCCTTTGGGCTCATTCAG
REG4	TGAGGATGTAGCTAGTGCAAGGAT	CATCTAGATTCCTGGGTCCTTCT
RHOJ	TGAACTGCAAAGAGGGAACTGAC	TACCTGCATAGTGGTCAAACACAG
RIMS2	AAACAGCACCACTTAGATCCTAGC	CTCTGAACTGCTCAACGAAATCT
RPL5	GTCAAGTGTGGACATGTAGCAAAG	ATAACCGTAAGGACCACTGACATC
RRAGA	CAGCGAGACAATATCTTCCGTAAC	GATCCTCCTGAACCAGATCCATT
SCN3A	CCTTTGATCAGACGTAGGATTCG	CCATAGGTATGTTTCTGGCTGAG
SERPINA5	GGCTAGTGTTCAACAGGCCCTTTC	ACGGCAAGATTGAATGTTCTCCAC
SH2D1A	AGCAAATATCTGCCTTTGGTGCAA	ATATTTCCGCAAAGCTTCCTGCAT
SHH	TCCTGGAATCGGGAGAAGGAAGGT	GCACAGGCAGCATTTGAACTTCTG
SKP2	TGTGGTTCTAATTGCATTGCCCTG	CCTTAAGTCTAGATGGACAAGATTGGG
ST6GAL2	AAAGTAGTCGTCATCCTCCGGGTA	GGCCATCATG GGCGCCGCAC ATGA
SYN3	CCCCACTGCAGGTGGTAATGTAAA	AATCCGTTCTTCAGGGCACCTTT
TMEM132C	CTAGAATTGTCCAGTTCCCAACAG	GACTTACTTTGATAACGTCCTCGTC
TNFRSF11B	CCAGTTGAATTACTGCAAGCAGTA	GAGATCCCATGGATGAGTAAACTG
TSPYL2	TCCATGGGCTACAAAATGAAGCTG	GAGAACCAGCTGAAAAAGCTGTGG
TTC21A	ACCAGGTTCTTTGATTCCACCCAC	ATAGCAGGAC TGCTTGGGCA AGAT
UTP14A	AAAAGCTGACTACTCCCAAGGTC	CACTCCTCCAGCAACTCAATCTAC
ZNF207	GCAGTGTCATCATTAGGCTGTCT	TGAATAGCTAAGCCAGGTCCTGTA
ZNF445	AATGCTTATGTCCTGGAGTCCAGT	TCCACTCTACAGAGAGACCTTTCA
ZNF512B	CAGAAGACACCCCAGCTGCTCTAA	ACCTGCAGGAGATAGCGGAGGA
ZNF565	CCGTGTGATACAATCTCCTTACCT	GTACACTAATGCGTGGGTTTATTG
ZNF672	GATACGTCTGTGGATGACAAGGT	TAATTAGAACCTGAGCCTCCTGAC
