# Supplementary material for: Uterine adenomyosis is an oligoclonal disorder associated with KRAS mutations
Source: Nat Commun. 2019 Dec 19;10:5785. doi: 10.1038/s41467-019-13708-y (PMC6923389; doi:10.1038/s41467-019-13708-y)
Supplement: Supplementary file 13 — Supplementary Data 10 [file 41467_2019_13708_MOESM13_ESM.xlsx]

## Sheet: SD10 ClinVar
Supplementary Data 10. Summary of WES read information for pathogenic mutations defined by the ClinVar database.
Sample ID	Chr	Position	Ref>Mut	Gene	Annotation	dbSNP	Total reads	Mut reads	VAF (%)
26A	12	25227341	T>G	KRAS	missense	rs17851045	143	1	0.699
28A5	12	25227341	T>A	KRAS	missense	rs17851045	98	1	1.02
4A1	12	25227341	T>A	KRAS	missense	rs17851045	145	1	0.689
55A3	12	25227342	T>G	KRAS	missense	rs121913240	108	1	0.925
28A2	12	25227342	T>C	KRAS	missense	rs121913240	129	2	1.55
13A8	12	25227342	T>G	KRAS	missense	rs121913240	137	1	0.729
16A1	12	25227343	G>T	KRAS	missense	rs121913238	118	1	0.847
9A3	12	25227346	C>T	KRAS	missense	rs104894359	105	1	0.952
48A	12	25245347	C>T	KRAS	missense	rs112445441	366	1	0.273
6A5	12	25245347	C>T	KRAS	missense	rs112445441	322	1	0.31
34A6	12	25245347	C>T	KRAS	missense	rs112445441	269	1	0.371
27A2	12	25245347	C>T	KRAS	missense	rs112445441	303	1	0.33
40A	12	25245348	C>A	KRAS	missense	rs121913535	431	1	0.232
50A	12	25245348	C>A	KRAS	missense	rs121913535	347	1	0.288
42A	12	25245348	C>T	KRAS	missense	rs121913535	311	1	0.321
53A	12	25245348	C>T	KRAS	missense	rs121913535	301	1	0.332
6A3	12	25245348	C>T	KRAS	missense	rs121913535	346	1	0.289
12A	12	25245348	C>G	KRAS	missense	rs121913535	252	1	0.396
4A4	12	25245348	C>T	KRAS	missense	rs121913535	295	2	0.677
4A5	12	25245348	C>T	KRAS	missense	rs121913535	295	1	0.338
11A3	12	25245348	C>T	KRAS	missense	rs121913535	245	1	0.408
8A6	12	25245348	C>A	KRAS	missense	rs121913535	329	1	0.303
27A4	12	25245348	C>G	KRAS	missense	rs121913535	322	1	0.31
13A9	12	25245348	C>T	KRAS	missense	rs121913535	333	1	0.3
17A3	12	25245348	C>A	KRAS	missense	rs121913535	308	1	0.324
31A1	12	25245348	C>A	KRAS	missense	rs121913535	237	1	0.421
48A	12	25245350	C>A	KRAS	missense	rs121913529	360	1	0.277
2A	12	25245350	C>G	KRAS	missense	rs121913529	285	13	4.561
19A	12	25245350	C>G	KRAS	missense	rs121913529	360	7	1.944
51A	12	25245350	C>G	KRAS	missense	rs121913529	355	1	0.281
14A	12	25245350	C>A	KRAS	missense	rs121913529	294	4	1.36
33A	12	25245350	C>T	KRAS	missense	rs121913529	290	1	0.344
29A5	12	25245350	C>T	KRAS	missense	rs121913529	371	1	0.269
15A5	12	25245350	C>G	KRAS	missense	rs121913529	316	1	0.316
7A1	12	25245350	C>T	KRAS	missense	rs121913529	163	1	0.613
7A3	12	25245350	C>T	KRAS	missense	rs121913529	241	3	1.244
7A4	12	25245350	C>T	KRAS	missense	rs121913529	223	1	0.448
20A	12	25245350	C>T	KRAS	missense	rs121913529	277	4	1.444
12A	12	25245350	C>T	KRAS	missense	rs121913529	254	1	0.393
38A	12	25245350	C>T	KRAS	missense	rs121913529	263	1	0.38
4A2	12	25245350	C>A	KRAS	missense	rs121913529	291	1	0.343
4A5	12	25245350	C>A	KRAS	missense	rs121913529	286	4	1.398
1A2	12	25245350	C>T	KRAS	missense	rs121913529	218	1	0.458
8A2	12	25245350	C>T	KRAS	missense	rs121913529	421	3	0.712
47A3	12	25245350	C>T	KRAS	missense	rs121913529	327	1	0.305
16A5	12	25245350	C>T	KRAS	missense	rs121913529	340	2	0.588
16A6	12	25245350	C>T	KRAS	missense	rs121913529	297	1	0.336
13A1	12	25245350	C>A	KRAS	missense	rs121913529	297	3	1.01
13A1	12	25245350	C>T	KRAS	missense	rs121913529	297	1	0.336
13A10	12	25245350	C>T	KRAS	missense	rs121913529	222	1	0.45
13A2	12	25245350	C>T	KRAS	missense	rs121913529	245	2	0.816
13A4	12	25245350	C>T	KRAS	missense	rs121913529	255	1	0.392
13A5	12	25245350	C>T	KRAS	missense	rs121913529	288	2	0.694
13A6	12	25245350	C>T	KRAS	missense	rs121913529	215	3	1.395
13A8	12	25245350	C>T	KRAS	missense	rs121913529	228	1	0.438
13A9	12	25245350	C>T	KRAS	missense	rs121913529	335	4	1.194
17A1	12	25245350	C>A	KRAS	missense	rs121913529	265	2	0.754
17A2	12	25245350	C>T	KRAS	missense	rs121913529	217	3	1.382
5A2	12	25245350	C>T	KRAS	missense	rs121913529	255	2	0.784
5A3	12	25245350	C>T	KRAS	missense	rs121913529	229	4	1.746
40A	12	25245351	C>T	KRAS	missense	rs121913530	423	1	0.236
29A2	12	25245351	C>A	KRAS	missense	rs121913530	314	1	0.318
29A5	12	25245351	C>G	KRAS	missense	rs121913530	367	2	0.544
18A	12	25245351	C>A	KRAS	missense	rs121913530	322	6	1.863
6A2	12	25245351	C>A	KRAS	missense	rs121913530	319	3	0.94
6A3	12	25245351	C>A	KRAS	missense	rs121913530	354	2	0.564
6A4	12	25245351	C>A	KRAS	missense	rs121913530	306	3	0.98
6A5	12	25245351	C>A	KRAS	missense	rs121913530	313	3	0.958
6A6	12	25245351	C>A	KRAS	missense	rs121913530	284	10	3.521
6A6	12	25245351	C>T	KRAS	missense	rs121913530	284	1	0.352
56A	12	25245351	C>A	KRAS	missense	rs121913530	317	1	0.315
15A6	12	25245351	C>T	KRAS	missense	rs121913530	309	1	0.323
59A	12	25245351	C>A	KRAS	missense	rs121913530	213	1	0.469
3A	12	25245351	C>A	KRAS	missense	rs121913530	252	9	3.571
4A3	12	25245351	C>T	KRAS	missense	rs121913530	283	1	0.353
4A5	12	25245351	C>A	KRAS	missense	rs121913530	286	1	0.349
4A5	12	25245351	C>T	KRAS	missense	rs121913530	286	1	0.349
16A6	12	25245351	C>A	KRAS	missense	rs121913530	295	2	0.677
16A6	12	25245351	C>G	KRAS	missense	rs121913530	295	2	0.677
13A5	12	25245351	C>T	KRAS	missense	rs121913530	285	1	0.35
6A4	1	26697510	CG>C	ARID1A	frameshift	rs875989848	41	2	4.878
11A1	1	26731191	C>T	ARID1A	nonsense	rs1057520585	229	2	0.873
27A6	1	26731191	C>T	ARID1A	nonsense	rs1057520585	242	2	0.826
7A1	1	26772951	G>T	ARID1A	nonsense	rs875989849	298	2	0.671
41A	1	26773716	C>T	ARID1A	nonsense	rs387906846	372	2	0.537
55A3	1	26773716	C>T	ARID1A	nonsense	rs387906846	288	2	0.694
4A6	1	26773716	C>T	ARID1A	nonsense	rs387906846	476	2	0.42
32A4	1	26773716	C>T	ARID1A	nonsense	rs387906846	450	4	0.888
32A5	1	26773716	C>T	ARID1A	nonsense	rs387906846	4D	2	0.5
7A2	1	26779062	C>T	ARID1A	nonsense	_	111	2	1.801
37A1	1	26779245	GA>G	ARID1A	frameshift	rs1064794151	326	2	0.613
6A6	1	26779863	C>T	ARID1A	nonsense	rs879255270	323	3	0.928
28A4	1	26779863	C>T	ARID1A	nonsense	rs879255270	422	2	0.473
28A1	1	26779863	C>T	ARID1A	nonsense	rs879255270	514	2	0.389
32A3	1	26779863	C>T	ARID1A	nonsense	rs879255270	450	2	0.444
11A3	1	26779863	C>T	ARID1A	nonsense	rs879255270	391	2	0.511
37A4	19	52212718	C>T	PPP2R1A	missense	rs786205228	395	2	0.506
6A1	19	52212726	C>T	PPP2R1A	missense	rs786205227	243	2	0.823
6A6	19	52212726	C>T	PPP2R1A	missense	rs786205227	267	2	0.749
34A6	19	52212726	C>T	PPP2R1A	missense	rs786205227	334	3	0.898
58A	19	52212726	C>T	PPP2R1A	missense	rs786205227	361	2	0.554
11A4	19	52212726	C>T	PPP2R1A	missense	rs786205227	309	2	0.647
8A4	19	52212726	C>T	PPP2R1A	missense	rs786205227	362	2	0.552
16A1	19	52212726	C>T	PPP2R1A	missense	rs786205227	315	2	0.634
16A4	19	52212726	C>T	PPP2R1A	missense	rs786205227	325	2	0.615
13A2	19	52213076	G>A	PPP2R1A	missense	rs863225094	365	2	0.547
5A2	19	52213076	G>A	PPP2R1A	missense	rs863225094	417	2	0.479
31A1	19	52213076	G>A	PPP2R1A	missense	rs863225094	376	2	0.531
45A	10	87957915	C>T	PTEN	nonsense	rs121909219	175	3	1.714
8A5	10	87961095	C>T	PTEN	nonsense	rs121909231	1221	3	0.245
26A	10	87961096	G>A	PTEN	missense	rs1085308040	1079	2	0.185
48A	10	87961096	G>A	PTEN	missense	rs1085308040	1025	2	0.195
49A	10	87961096	G>A	PTEN	missense	rs1085308040	1033	2	0.193
29A1	10	87961096	G>A	PTEN	missense	rs1085308040	1127	4	0.354
4A6	10	87961096	G>A	PTEN	missense	rs1085308040	960	3	0.312
27A5	10	87961096	G>A	PTEN	missense	rs1085308040	1112	4	0.359
15A5	3	179199103	G>A	PIK3CA	missense	rs1064793663	149	2	1.342
40A	3	179199148	G>A	PIK3CA	missense	rs886042002	141	2	1.418
28A6	3	179199148	G>A	PIK3CA	missense	rs886042002	132	2	1.515
27A3	3	179199148	G>A	PIK3CA	missense	rs886042002	115	2	1.739
11A4	3	179199160	T>A	PIK3CA	missense	rs863225460	88	2	2.272
4A6	3	179199740	G>A	PIK3CA	missense	rs587777791	242	2	0.826
20A	3	179203760	G>A	PIK3CA	missense	rs1057519942	452	2	0.442
13A1	3	179203760	G>A	PIK3CA	missense	rs1057519942	567	2	0.352
32A2	3	179218305	G>T	PIK3CA	missense	rs121913275	76	2	2.631
27A2	3	179234286	G>T	PIK3CA	missense	rs121913283	261	2	0.766
8A6	3	179234288	A>G	PIK3CA	missense	rs1064793838	334	2	0.598
9A2	3	179234288	A>G	PIK3CA	missense	rs1064793838	319	3	0.94
27A3	3	179234297	A>G	PIK3CA	missense	rs121913279	278	4	1.438
29A3	17	7673717	TG>T	TP53	frameshift	rs876660726	392	3	0.765
37A5	17	7673717	TG>T	TP53	frameshift	rs876660726	417	3	0.719
1A2	17	7673717	TG>T	TP53	frameshift	rs876660726	352	3	0.852
29A4	17	7673776	G>A	TP53	missense	rs28934574	225	3	1.333
55A1	17	7673776	G>A	TP53	missense	rs28934574	121	3	2.479
27A1	17	7673776	G>A	TP53	missense	rs28934574	156	2	1.282
16A6	17	7673776	G>A	TP53	missense	rs28934574	120	2	1.666
31A4	17	7673776	G>A	TP53	missense	rs28934574	235	4	1.702
26A	17	7674220	C>T	TP53	missense	rs11540652	340	2	0.588
49A	17	7674220	C>T	TP53	missense	rs11540652	355	2	0.563
42A	17	7674220	C>T	TP53	missense	rs11540652	269	2	0.743
29A6	17	7674220	C>T	TP53	missense	rs11540652	373	2	0.536
15A5	17	7674220	C>T	TP53	missense	rs11540652	272	2	0.735
28A1	17	7674220	C>T	TP53	missense	rs11540652	413	2	0.484
20A	17	7674220	C>T	TP53	missense	rs11540652	344	2	0.581
38A	17	7674220	C>T	TP53	missense	rs11540652	308	2	0.649
37A6	17	7674220	C>T	TP53	missense	rs11540652	360	3	0.833
55A2	17	7674229	C>T	TP53	missense	rs121912656	252	2	0.793
6A6	17	7674229	C>T	TP53	missense	rs121912656	268	4	1.492
3A	17	7674229	C>T	TP53	missense	rs121912656	335	3	0.895
4A5	17	7674229	C>T	TP53	missense	rs121912656	427	2	0.468
32A1	17	7674229	C>T	TP53	missense	rs121912656	275	2	0.727
27A3	17	7674229	C>T	TP53	missense	rs121912656	343	4	1.166
27A7	17	7674229	C>T	TP53	missense	rs121912656	350	2	0.571
48A	17	7674230	C>T	TP53	missense	rs28934575	347	2	0.576
28A1	17	7674230	C>T	TP53	missense	rs28934575	422	3	0.71
4A2	17	7674230	C>A	TP53	missense	rs28934575	375	2	0.533
7A1	17	7674238	C>T	TP53	missense	rs121912655	312	3	0.961
34A4	17	7674250	C>A	TP53	missense	rs730882005	403	3	0.744
13A5	17	7674894	GA>G	TP53	frameshift	rs864309495	201	3	1.492
40A	17	7675088	C>T	TP53	missense	rs28934578	236	2	0.847
60A	17	7675088	C>T	TP53	missense	rs28934578	181	2	1.104
29A4	17	7675088	C>T	TP53	missense	rs28934578	298	2	0.671
61A	17	7675088	C>T	TP53	missense	rs28934578	239	2	0.836
4A2	17	7675088	C>T	TP53	missense	rs28934578	294	2	0.68
4A5	17	7675088	C>T	TP53	missense	rs28934578	333	2	0.6
8A2	17	7675088	C>T	TP53	missense	rs28934578	226	2	0.884
47A1	17	7675088	C>T	TP53	missense	rs28934578	252	2	0.793
47A2	17	7675088	C>T	TP53	missense	rs28934578	211	3	1.421
5A1	17	7675088	C>T	TP53	missense	rs28934578	314	2	0.636
29A6	17	7675119	G>A	TP53	nonsense	rs730882001	266	3	1.127
32A2	17	7675119	G>A	TP53	nonsense	rs730882001	225	2	0.888
1A1	17	7675119	G>A	TP53	nonsense	rs730882001	207	2	0.966
16A5	17	7675119	G>A	TP53	nonsense	rs730882001	189	2	1.058
13A8	17	7675119	G>A	TP53	nonsense	rs730882001	284	2	0.704
55A2	17	7676152	CG>C	TP53	frameshift	rs1131691032	244	3	1.229
37A3	17	7676152	CG>C	TP53	frameshift	rs1131691032	501	3	0.598
8A1	17	7676152	CG>C	TP53	frameshift	rs1131691032	386	3	0.777
8A4	17	7676536	GA>G	TP53	frameshift	rs1131691018	435	3	0.689
