# Supplementary material for: Uterine adenomyosis is an oligoclonal disorder associated with KRAS mutations
Source: Nat Commun. 2019 Dec 19;10:5785. doi: 10.1038/s41467-019-13708-y (PMC6923389; doi:10.1038/s41467-019-13708-y)
Supplement: Supplementary file 14 — Supplementary Data 11 [file 41467_2019_13708_MOESM14_ESM.xlsx]

## Sheet: SD11 pseudo-positive reads
Supplementary Data 11. Summary of pseudo-positive pathogenic mutations as assessed by TDS.
	Sequencing sample information					WES		TDS
					Lesions sample			Lesions sample			Control normal sample
Sample ID	Gene	Chr	Pos	Ref>Mut	Total reads	Mut reads	VAF (%)	Total reads	Mut reads	VAF (%)	Total reads	Mut reads	VAF (%)
8A6	PIK3CA	3	179234288	A>G	334	2	0.598	134401	12	0.0089285	162912	17	0.0104351
9A2	PIK3CA	3	179234288	A>G	319	3	0.94	109808	11	0.0100175	68361	8	0.0117026
32A2	PIK3CA	3	179218305	G>A	76	2	2.631	127496	8	0.00627471	95938	3	0.00312702
4A6	PIK3CA	3	179199740	G>T	242	2	0.826	20416	2	0.00979624	8105	0	0
31A4	TP53	17	7673776	G>A	235	4	1.702	201558	57	0.0282797	176922	49	0.0276958
29A4	TP53	17	7673776	G>A	225	3	1.333	120843	30	0.0248256	128424	39	0.0303682
55A1	TP53	17	7673776	G>A	121	3	2.479	171866	37	0.0215284	186248	156	0.0837593
27A1	TP53	17	7673776	G>T	156	2	1.282	142923	65	0.045479	111380	35	0.031424
16A6	TP53	17	7673776	G>A	120	2	1.666	144378	27	0.0187009	159321	62	0.0389151
40A	TP53	17	7675088	C>T	236	2	0.847	97915	32	0.0326814	66889	70	0.104651
60A	TP53	17	7675088	C>T	181	2	1.104	105615	71	0.0672253	46412	17	0.0366285
29A4	TP53	17	7675088	C>T	298	2	0.671	77294	27	0.0349316	35563	22	0.061862
4A2	TP53	17	7675088	C>T	294	2	0.68	90207	82	0.090902	45255	17	0.0375649
4A5	TP53	17	7675088	C>T	333	2	0.6	68901	24	0.0348326	45255	17	0.0375649
8A2	TP53	17	7675088	C>T	226	2	0.884	51049	18	0.0352602	36925	4	0.0108328
47A1	TP53	17	7675088	C>T	252	2	0.793	58182	32	0.0549998	39421	96	0.243525
5A1	TP53	17	7675088	C>T	314	2	0.636	92719	30	0.0323558	69452	102	0.146864
29A6	TP53	17	7675119	G>A	266	3	1.127	59995	4	0.00666722	69935	5	0.0071495
32A2	TP53	17	7675119	G>T	225	2	0.888	85219	7	0.00821413	44946	2	0.00444978
1A1	TP53	17	7675119	G>A	207	2	0.966	78412	9	0.0114778	38399	2	0.00520847
16A5	TP53	17	7675119	G>T	189	2	1.058	68415	4	0.00584667	44406	1	0.00225195
13A8	TP53	17	7675119	G>A	284	2	0.704	77287	6	0.00776327	57823	7	0.0121059
26A	TP53	17	7674220	C>T	340	2	0.588	52748	46	0.0872071	28256	23	0.0813986
37A6	TP53	17	7674220	C>T	360	3	0.833	55831	41	0.0734359	67014	37	0.0552123
29A6	TP53	17	7674220	C>T	373	2	0.536	33085	10	0.0302252	50662	13	0.0256603
15A5	TP53	17	7674220	C>T	272	2	0.735	54935	15	0.027305	60276	11	0.0182494
49A	TP53	17	7674220	C>T	413	2	0.484	22365	6	0.0268276	26684	4	0.0149903
20A	TP53	17	7674220	C>T	344	2	0.581	40945	7	0.0170961	22280	10	0.0448833
42A	TP53	17	7674220	C>T	269	2	0.743	54279	6	0.011054	42188	8	0.0189627
28A1	TP53	17	7674230	C>T	422	3	0.71	15371	28	0.182161	26466	9	0.0340059
48A	TP53	17	7674230	C>A	347	2	0.576	21006	2	0.00952109	18048	5	0.0277039
7A1	TP53	17	7674238	C>A	312	3	0.961	22182	21	0.0946714	17837	13	0.0728822
34A4	TP53	17	7674250	C>-	403	3	0.744	29458	0	0	44770	7	0.0156355
11A1	ARID1A	1	26731191	C>T	229	2	0.873	184720	15	0.0081204	143244	11	0.0076792
27A6	ARID1A	1	26731191	C>T	242	2	0.826	220336	10	0.00453852	136944	13	0.00949293
55A1	ARID1A	1	26772951	G>A	298	2	0.671	163243	11	0.00673842	245735	24	0.00976662
27A5	PTEN	10	87961096	G>A	1112	4	0.359	229873	24	0.0104405	305356	38	0.0124445
29A1	PTEN	10	87961096	G>A	1127	4	0.354	328026	24	0.00731649	345629	30	0.00867983
4A6	PTEN	10	87961096	G>A	960	3	0.312	288858	29	0.0100395	226985	26	0.0114545
