# Supplementary material for: Uterine adenomyosis is an oligoclonal disorder associated with KRAS mutations
Source: Nat Commun. 2019 Dec 19;10:5785. doi: 10.1038/s41467-019-13708-y (PMC6923389; doi:10.1038/s41467-019-13708-y)
Supplement: Supplementary file 15 — Supplementary Data 12 [file 41467_2019_13708_MOESM15_ESM.xlsx]

## Sheet: SD12 KRASPIK3CAPPP2R1A SNV
Supplementary Data 12. Summary of somatic driver mutations as assessed by TDS shown in Figures 1C, D, F and G.
Sequencing sample information						Lesions sample			Control normal sample			†Statistics
Sample ID	Gene	*HGVS.p	Chr	Position	Ref>Mut	Total reads	Mut reads	VAF (%)	Total reads	Mut reads	VAF (%)	Mean	SD	Length (bp)	p-value	Significance
2A	KRAS	p.Gly12Ala	12	25245350	C>G	11224	1809	16.1172	134884	5	0.003706	0.00582712	0.0718371	40	0	Yes
6A6	KRAS	p.Gly12Cys	12	25245351	C>A	8868	640	7.21696	229555	57	0.02483	0.00971156	0.0815591	40	0	Yes
3A	KRAS	p.Gly12Cys	12	25245351	C>A	20061	1088	5.42346	159719	49	0.030678	0.0110876	0.0495652	40	0	Yes
1EN	KRAS	p.Gly12Asp	12	25245350	C>T	35109	1876	5.34336	30873	34	0.110128	-0.0009337	0.0111818	40	0	Yes
21A5	KRAS	p.Gly12Val	12	25245350	C>A	19770	503	2.54426	186119	5	0.002686	-0.0116822	0.0719629	40	0	Yes
5A2	KRAS	p.Gly12Asp	12	25245350	C>T	28873	674	2.33436	20863	1	0.004793	-0.0169234	0.0603718	40	0	Yes
6A5	KRAS	p.Gly12Cys	12	25245351	C>A	20782	485	2.33375	229555	57	0.02483	-0.0006457	0.0718375	40	0	Yes
5A1	KRAS	p.Gly12Asp	12	25245350	C>T	25989	481	1.85078	20863	1	0.004793	-0.00553649	0.0552061	40	0	Yes
17A2	KRAS	p.Gly12Asp	12	25245350	C>A	25945	452	1.74215	134655	8	0.005941	0.00561782	0.0685436	40	0	Yes
5A3	KRAS	p.Gly12Asp	12	25245350	C>T	9201	134	1.45636	20863	1	0.004793	-0.00389418	0.0675188	40	0	Yes
13A9	KRAS	p.Gly12Asp	12	25245350	C>T	21499	305	1.41867	160253	25	0.0156	0.0184086	0.101271	40	0	Yes
24A1	KRAS	p.Gly12Val	12	25245350	C>A	39989	531	1.32787	26329	1	0.003798	-0.0004093	0.0131368	40	0	Yes
18A	KRAS	p.Gly12Cys	12	25245351	C>A	7246	95	1.31107	172201	45	0.026132	0.00872762	0.0584609	40	0	Yes
13A6	KRAS	p.Gly12Asp	12	25245350	C>T	11101	138	1.24313	160253	25	0.0156	0.0246176	0.0896283	40	0	Yes
26A	KRAS	p.Gln61His	12	25227341	T>G	32811	405	1.23434	143304	1	0.000697	-0.000336475	0.0114121	40	0	Yes
13A4	KRAS	p.Gly12Asp	12	25245350	C>T	7556	88	1.16464	160253	25	0.0156	0.0262054	0.0926399	40	0	Yes
7A3	KRAS	p.Gly12Asp	12	25245350	C>T	19983	230	1.15098	238486	68	0.028513	0.00484362	0.064056	40	0	Yes
23A2	KRAS	p.Gly12Asp	12	25245350	C>T	48396	552	1.14059	47316	2	0.004226	0.00407765	0.0287654	40	0	Yes
22A1	KRAS	p.Gly12Asp	12	25245350	C>T	16590	188	1.13321	22019	0	0	-0.00130437	0.0558107	40	0	Yes
23A3	KRAS	p.Gly12Asp	12	25245350	C>T	53049	562	1.0594	47316	2	0.004226	0.00214405	0.031323	40	0	Yes
22EN3	KRAS	p.Gly12Asp	12	25245350	C>T	18477	193	1.04454	22019	0	0	-0.00281265	0.0573721	40	0	Yes
14A	KRAS	p.Gly12Val	12	25245350	C>A	12194	126	1.0333	148630	9	0.006055	0.00760766	0.0598272	40	0	Yes
4A5	KRAS	p.Gly12Val	12	25245350	C>A	19897	199	1.00015	196817	6	0.003048	0.023295	0.0852866	40	0	Yes
20A	KRAS	p.Gly12Asp	12	25245350	C>T	97427	918	0.942243	19534	3	0.015357	0.00312885	0.0602634	40	0	Yes
8A2	KRAS	p.Gly12Asp	12	25245350	C>T	62350	548	0.878909	75461	0	0	-0.00038715	0.0172977	40	0	Yes
19A	KRAS	p.Gly12Ala	12	25245350	C>G	9497	65	0.684426	215920	6	0.002778	0.0168066	0.0864364	40	7.21645e-15	Yes
24A2	KRAS	p.Gly12Asp	12	25245350	C>T	35409	194	0.547883	26329	0	0	-0.00133187	0.0174429	40	0	Yes
24A3	KRAS	p.Gly12Asp	12	25245350	C>T	33088	179	0.540982	26329	0	0	0.000168738	0.014265	40	0	Yes
23A4	KRAS	p.Gly12Asp	12	25245350	C>T	47219	226	0.47862	47316	2	0.004226	0.00143846	0.0358134	40	0	Yes
11NE1	KRAS	p.Gly12Asp	12	25245350	C>T	35065	137	0.390702	15361	0	0	-0.0103381	0.119891	40	0.000411358	Yes
1A2	KRAS	p.Gly12Asp	12	25245350	C>T	7737	24	0.310197	21216	1	0.004713	0.00630961	0.0681036	40	5.59161e-06	Yes
6EN	KRAS	p.Gly12Asp	12	25245350	C>T	10005	27	0.269865	231214	37	0.016002	0.00913196	0.0822542	40	0.00146351	Yes
25A4	KRAS	p.Gly12Asp	12	25245350	C>T	284055	665	0.234109	133409	5	0.003747	0.0009552	0.00754698	40	0	Yes
1A3	KRAS	p.Gly12Asp	12	25245350	C>T	30724	69	0.22458	30873	34	0.110128	-0.0030716	0.0127504	40	0	Yes
25A5	KRAS	p.Gly12Asp	12	25245350	C>T	185902	387	0.208174	133409	5	0.003747	-0.00103527	0.00595214	40	0	Yes
1NE	KRAS	p.Gly12Asp	12	25245350	C>T	29120	60	0.206043	30873	34	0.110128	-0.000175025	0.0145966	40	2.3044e-11	Yes
10A	KRAS	p.Gly12Cys	12	25245351	C>A	14440	28	0.193905	31601	1	0.003164	-0.00368265	0.0453692	40	9.12197e-06	Yes
1A4	KRAS	p.Gly12Asp	12	25245350	C>T	10424	20	0.191864	21216	1	0.004713	2.97875e-05	0.0812421	40	0.0106322	Yes
11A1	KRAS	p.Gly12Asp	12	25245350	C>T	5894	11	0.18663	15361	0	0	-0.000978575	0.0593484	40	0.000785766	Yes
23EN1	KRAS	p.Gly12Asp	12	25245350	C>T	51082	87	0.170314	47316	2	0.004226	-0.00246566	0.0286466	40	2.00354e-09	Yes
16A6	KRAS	p.Gly12Asp	12	25245350	C>T	25275	43	0.170128	16055	2	0.012457	0.00305794	0.0310327	40	3.14222e-07	Yes
12A	KRAS	p.Gly12Asp	12	25245350	C>T	14376	21	0.146076	21014	0	0	-0.00754056	0.0561542	40	0.00311312	Yes
9A3	KRAS	p.Gly12Val	12	25245350	C>A	12617	15	0.118887	13158	0	0	-0.00583047	0.0384825	40	0.000595798	Yes
25A1	KRAS	p.Gly12Asp	12	25245350	C>T	158643	185	0.116614	133409	5	0.003747	-0.0007087	0.00645929	40	0	Yes
33EN	KRAS	p.Gly12Cys	12	25245351	C>A	8394	9	0.107219	17068	0	0	-0.0211167	0.0648907	40	0.0239801	Yes
22EN2	KRAS	p.Gly12Ala	12	25245350	C>G	14968	16	0.106894	22019	0	0	-0.00465552	0.0427623	40	0.00454574	Yes
15A3	KRAS	p.Gly12Asp	12	25245350	C>T	24136	24	0.099436	10867	0	0	-0.022014	0.0567547	40	0.016181	Yes
24EN	KRAS	p.Gly12Val	12	25245350	C>A	36668	36	0.0981782	26329	1	0.003798	0.00090435	0.0181067	40	2.69484e-07	Yes
23NM	KRAS	p.Gly12Ala	12	25245350	C>G	33797	33	0.097641	47316	0	0	0.000622575	0.0431648	40	0.0122999	Yes
8NE	KRAS	p.Gly12Asp	12	25245350	C>T	358988	267	0.074375	75461	0	0	-0.00271474	0.0141428	40	2.50699e-08	Yes
1EN	PIK3CA	p.His1047Arg	3	179234297	A>G	129580	10398	8.02439	124066	1	0.000806	0.00114836	0.0195221	40	0	Yes
1EN	PIK3CA	p.Glu545Lys	3	179218303	G>A	83526	3751	4.49082	72913	8	0.010971	-0.0287004	0.196036	40	0	Yes
27A3	PIK3CA	p.His1047Arg	3	179234297	A>G	103432	4891	4.72871	100004	3	0.002999	0.0847695	0.675169	40	3.12672e-12	Yes
53EN	PIK3CA	p.His1047Arg	3	179234297	A>G	36704	69	0.18799	44827	0	0	-0.00746201	0.0973847	40	0.0223743	Yes
22EN1	PIK3CA	p.His1047Arg	3	179234297	A>G	45167	61	0.135054	70188	0	0	0.00131045	0.0155271	40	0	Yes
1A2	PIK3CA	p.His1047Arg	3	179234297	A>G	133506	61	0.04569	124066	1	0.000806	-0.00189636	0.0204638	40	0.0111269	Yes
1A1	PIK3CA	p.His1047Arg	3	179234297	A>G	133969	52	0.038814	124066	0	0	0.00107047	0.0211326	40	0.0370467	Yes
2A	PPP2R1A	p.Pro179Arg	19	52212718	C>G	10126	660	6.51787	128684	1	0.000777	0.0452443	0.342805	40	0	Yes
	*HGVS, human genome variation society, http://www.hgvs.org
	†Statistical analyses for judging somatic mutations, which is described at Materials and Methods. Significance: p<0.05
