# Supplementary material for: Uterine adenomyosis is an oligoclonal disorder associated with KRAS mutations
Source: Nat Commun. 2019 Dec 19;10:5785. doi: 10.1038/s41467-019-13708-y (PMC6923389; doi:10.1038/s41467-019-13708-y)
Supplement: Supplementary file 16 — Supplementary Data 13 [file 41467_2019_13708_MOESM16_ESM.xlsx]

## Sheet: SD13 LCM Fig2
Supplementary Data 13. Targeted deep sequencing read information of LCM experiments shown in Figure 2.
Sample ID	Gene	*HGVS.p	Position	Ref>Mut	Chr	Total reads	Mut reads	VAF (%)
2A	KRAS	p.Gly12Ala	25245350	C>G	12	249169	43819	17.5861
2B	KRAS	p.Gly12Ala	25245350	C>G	12	183649	50	0.0272258
LCM-A	KRAS	p.Gly12Ala	25245350	C>G	12	583269	393795	67.5152
LCM-ADJ	KRAS	p.Gly12Ala	25245350	C>G	12	593003	121	0.0204046
2A	PPP2R1A	p.Pro179Arg	52212718	C>G	19	552112	54094	9.79765
2B	PPP2R1A	p.Pro179Arg	52212718	C>G	19	384176	58	0.0150972
LCM-A	PPP2R1A	p.Pro179Arg	52212718	C>G	19	116523	35825	30.745
LCM-ADJ	PPP2R1A	p.Pro179Arg	52212718	C>G	19	277209	1998	0.720756
6A	KRAS	p.Gly12Cys	25245351	C>A	12	43117	3814	8.8457
6B	KRAS	p.Gly12Cys	25245351	C>A	12	33930	72	0.212202
LMD-A	KRAS	p.Gly12Cys	25245351	C>A	12	192340	91497	47.5704
LMD-ADJ	KRAS	p.Gly12Cys	25245351	C>A	12	125403	229	0.182611
8A4	DHX36	_	154305186	G>C	3	22405	1320	5.89154
8B	DHX36	_	154305186	G>C	3	21615	9	0.0416378
LMD-A	DHX36	_	154305186	G>C	3	113501	39901	35.1548
LMD-ADJ	DHX36	_	154305186	G>C	3	85790	22	0.025644
8A4	SH2D1A	_	124345414	G>A	X	71490	1863	2.60596
8B	SH2D1A	_	124345414	G>A	X	37659	2	0.00531082
LMD-A	SH2D1A	_	124345414	G>A	X	19025	4909	25.8029
LMD-ADJ	SH2D1A	_	124345414	G>A	X	16814	4	0.0237897
8A2	KRAS	p.Gly12Asp	25245350	C>T	12	91653	624	0.680829
8B	KRAS	p.Gly12Asp	25245350	C>T	12	151214	10	0.00661314
LMD-A	KRAS	p.Gly12Asp	25245350	C>T	12	87945	18908	21.4998
LMD-ADJ	KRAS	p.Gly12Asp	25245350	C>T	12	199569	13	0.00651404
	*HGVS, human genome variation society, http://www.hgvs.org
