# Supplementary material for: Uterine adenomyosis is an oligoclonal disorder associated with KRAS mutations
Source: Nat Commun. 2019 Dec 19;10:5785. doi: 10.1038/s41467-019-13708-y (PMC6923389; doi:10.1038/s41467-019-13708-y)
Supplement: Supplementary file 17 — Supplementary Data 14 [file 41467_2019_13708_MOESM17_ESM.xlsx]

## Sheet: SD14 Multisample Fig3A
Supplementary Data 14. Summary of WES and TDS read information of patient #28 shown in Figure 3A.
Sequencing sample information					WES			TDS			†Statistics
Sample ID	Gene	Chr	Position	Ref>Mut	Total reads	Mut reads	VAF (%)	Total reads	Mut reads	VAF (%)	Mean	SD	Length (bp)	p-value	Significance
28A1	ZNF672	1	248850812	T>C	308	4	1.298	146140	3447	2.3587	0.00191911	0.0167139	40	0	Yes
28A2	ZNF672	1	248850812	T>C	269	17	6.319	163834	5677	3.46509	0.00206581	0.0146193	40	0	Yes
28A3	ZNF672	1	248850812	T>C	232	3	1.293	270487	257	0.095013	0.00330678	0.0128694	40	0.00398835	Yes
28A4	ZNF672	1	248850812	T>C	237	1	0.421	282410	13493	4.7778	0.000189563	0.0128098	40	0	Yes
28A5	ZNF672	1	248850812	T>C	248	20	8.064	242604	26934	11.102	-0.00107795	0.0131268	40	0	Yes
28A6	ZNF672	1	248850812	T>C	281	16	5.693	298149	9417	3.15849	0.0006165	0.0131912	40	0	Yes
28NM	ZNF672	1	248850812	T>C	143	8	5.594	333508	8648	2.59304	-0.00168659	0.011306	40	0	Yes
28B	ZNF672	1	248850812	T>C	277	2	0.722	297063	171	0.057563	0	0	40	1	No
28A1	REEP4	8	22139175	C>T	454	0	0	47881	5	0.010442	0.000750137	0.0122481	40	0.951554	No
28A2	REEP4	8	22139175	C>T	426	0	0	35277	11	0.031181	0.00561724	0.0358026	40	0.549582	No
28A3	REEP4	8	22139175	C>T	394	0	0	77876	122	0.156659	0.0009712	0.0203643	40	3.39859e-10	Yes
28A4	REEP4	8	22139175	C>T	378	0	0	67284	180	0.267522	0.00022525	0.012674	40	0	Yes
28A5	REEP4	8	22139175	C>T	343	24	6.997	63662	2795	4.39037	0.000545775	0.010359	40	0	Yes
28A6	REEP4	8	22139175	C>T	467	0	0	68576	19	0.027706	0.000213087	0.0105153	40	0.595145	No
28NM	REEP4	8	22139175	C>T	408	0	0	261659	170	0.06497	-0.000715325	0.0129313	40	0.00291068	Yes
28B	REEP4	8	22139175	C>T	402	0	0	63280	19	0.030025	0	0	40	1	No
28A1	HEPH	X	66200749	C>A	260	0	0	18181	1	0.0055	0.00583045	0.047541	40	0.502773	No
28A2	HEPH	X	66200749	C>A	226	0	0	27964	1	0.003576	-0.00514734	0.0469646	40	0.426323	No
28A3	HEPH	X	66200749	C>A	199	0	0	28909	1	0.003459	0.00618551	0.0471477	40	0.523058	No
28A4	HEPH	X	66200749	C>A	201	0	0	20697	0	0	0.00630871	0.0468681	40	0.553538	No
28A5	HEPH	X	66200749	C>A	230	10	4.347	32989	1615	4.89557	0.00592199	0.0451036	40	0	Yes
28A6	HEPH	X	66200749	C>A	258	0	0	35481	2	0.005636	0.00215126	0.0461936	40	0.469933	No
28NM	HEPH	X	66200749	C>A	290	0	0	22077	0	0	0.00486649	0.043926	40	0.544108	No
28B	HEPH	X	66200749	C>A	268	0	0	23476	0	0	0	0	40	1	No
28A1	LMF1	16	911052	C>T	319	1	0.313	34544	4	0.011579	0.00364272	0.0183599	40	0.598364	No
28A2	LMF1	16	911052	C>T	300	0	0	50421	3	0.005949	0.0046271	0.0332267	40	0.631836	No
28A3	LMF1	16	911052	C>T	218	0	0	53707	11	0.020481	-0.00177119	0.0236147	40	0.339969	No
28A4	LMF1	16	911052	C>T	245	0	0	56409	6	0.010636	-0.000172512	0.0135194	40	0.550077	No
28A5	LMF1	16	911052	C>T	280	17	6.071	68804	1182	1.71792	-0.00092405	0.0158591	40	0	Yes
28A6	LMF1	16	911052	C>T	300	0	0	59453	9	0.015138	0.00280135	0.018515	40	0.503735	No
28NM	LMF1	16	911052	C>T	296	0	0	34129	3	0.00879	0.00176918	0.0154477	40	0.638832	No
28B	LMF1	16	911052	C>T	288	0	0	39966	5	0.01251	0	0	40	1	No
28A1	CRTAC1	10	97896016	G>A	466	0	0	490899	200	0.040741	0.00157344	0.0302688	40	0.764917	No
28A2	CRTAC1	10	97896016	G>A	458	0	0	742186	360	0.048505	-0.00128479	0.0236745	40	0.682498	No
28A3	CRTAC1	10	97896016	G>A	343	0	0	828405	389	0.046957	-0.00190088	0.0114448	40	0.856195	No
28A4	CRTAC1	10	97896016	G>A	418	2	0.478	715974	266	0.037152	0.00238064	0.013338	40	0.975498	No
28A5	CRTAC1	10	97896016	G>A	406	15	3.694	991323	33743	3.40383	-0.00174083	0.0283779	40	0	Yes
28A6	CRTAC1	10	97896016	G>A	437	3	0.686	855786	335	0.039145	-0.00152846	0.0123022	40	0.950991	No
28NM	CRTAC1	10	97896016	G>A	474	0	0	994267	468	0.047069	-0.00140485	0.00984291	40	0.898925	No
28B	CRTAC1	10	97896016	G>A	414	2	0.483	512879	313	0.061028	0	0	40	1	No
28A1	SYN3	22	33007085	C>T	713	0	0	14100	3	0.021276	-0.0157128	0.0360241	40	0.943191	No
28A2	SYN3	22	33007085	C>T	708	0	0	18509	4	0.021611	-0.0245507	0.0855998	40	0.711808	No
28A3	SYN3	22	33007085	C>T	665	0	0	19991	2	0.010004	-0.0123919	0.0335605	40	0.983542	No
28A4	SYN3	22	33007085	C>T	699	0	0	21273	16	0.075212	-0.0146908	0.0338512	40	0.547982	No
28A5	SYN3	22	33007085	C>T	574	32	5.574	19659	988	5.02569	-0.0125483	0.0355732	40	0	Yes
28A6	SYN3	22	33007085	C>T	670	1	0.149	18145	5	0.027555	-0.0106128	0.0371974	40	0.933263	No
28NM	SYN3	22	33007085	C>T	580	0	0	15512	5	0.032233	-0.0139822	0.0364912	40	0.904741	No
28B	SYN3	22	33007085	C>T	783	0	0	2128	2	0.093984	0	0	40	1	No
28A1	KLHDC4	16	87727234	G>A	227	0	0	26100	5	0.019157	0.170735	1.47421	40	0.543172	No
28A2	KLHDC4	16	87727234	G>A	215	0	0	37948	5	0.013175	0.016569	0.1232	40	0.537714	No
28A3	KLHDC4	16	87727234	G>A	172	0	0	37988	2	0.005264	0.0357978	0.243737	40	0.563246	No
28A4	KLHDC4	16	87727234	G>A	203	0	0	42750	2	0.004678	0.0301651	0.218463	40	0.5614	No
28A5	KLHDC4	16	87727234	G>A	185	9	4.864	40917	4208	10.2842	0.0566294	0.486781	40	0	Yes
28A6	KLHDC4	16	87727234	G>A	211	0	0	33119	2	0.006038	-0.0131031	0.166874	40	0.474029	No
28NM	KLHDC4	16	87727234	G>A	211	0	0	23686	1	0.004221	0.029	0.230065	40	0.557112	No
28B	KLHDC4	16	87727234	G>A	230	0	0	36274	3	0.00827	0	0	40	1	No
28A1	ST6GAL2	2	106843657	T>C	335	0	0	126027	17	0.013489	0.0085836	0.0338573	40	0.555828	No
28A2	ST6GAL2	2	106843657	T>C	298	0	0	164777	23	0.013958	0.0042216	0.0173242	40	0.498218	No
28A3	ST6GAL2	2	106843657	T>C	254	0	0	246465	31	0.012577	-0.000123713	0.0207103	40	0.441617	No
28A4	ST6GAL2	2	106843657	T>C	269	1	0.371	257882	32	0.012408	0.00466478	0.0180209	40	0.542331	No
28A5	ST6GAL2	2	106843657	T>C	226	16	7.079	212416	7715	3.63202	0.00783305	0.0280473	40	0	Yes
28A6	ST6GAL2	2	106843657	T>C	361	0	0	249857	27	0.010806	0.00491682	0.022123	40	0.567653	No
28NM	ST6GAL2	2	106843657	T>C	236	0	0	108657	14	0.012884	0.000583725	0.0193513	40	0.445717	No
28B	ST6GAL2	2	106843657	T>C	313	0	0	113878	11	0.009659	0	0	40	1	No
28A1	DSCAM	21	40178910	C>T	144	8	5.555	83779	3142	3.75034	0.00119246	0.0178541	40	0	Yes
28A2	DSCAM	21	40178910	C>T	132	0	0	104665	24	0.02293	-0.000129875	0.0164509	40	0.693806	No
28A3	DSCAM	21	40178910	C>T	108	0	0	140243	47	0.033513	0.00261977	0.0179188	40	0.51117	No
28A4	DSCAM	21	40178910	C>T	108	0	0	161607	38	0.023513	-0.000205762	0.0214701	40	0.639653	No
28A5	DSCAM	21	40178910	C>T	119	0	0	150413	34	0.022604	-0.000219925	0.0233416	40	0.643265	No
28A6	DSCAM	21	40178910	C>T	142	3	2.112	128859	459	0.356203	-0.00410067	0.0284708	40	0	Yes
28NM	DSCAM	21	40178910	C>T	156	2	1.282	91900	2157	2.34712	-0.00213559	0.017728	40	0	Yes
28B	DSCAM	21	40178910	C>T	145	0	0	86000	27	0.031395	0	0	40	1	No
28A1	C5orf42	5	37108482	A>G	273	9	3.296	17880	234	1.30872	-0.00103404	0.0352834	40	0	Yes
28A2	C5orf42	5	37108482	A>G	224	0	0	18710	5	0.026723	-0.0004796	0.0345938	40	0.265327	No
28A3	C5orf42	5	37108482	A>G	205	0	0	20723	1	0.004825	0.0033579	0.0307199	40	0.552378	No
28A4	C5orf42	5	37108482	A>G	239	0	0	6736	0	0	-0.00216754	0.0393026	40	0.533907	No
28A5	C5orf42	5	37108482	A>G	212	0	0	21514	1	0.004648	0.0354399	0.0603328	40	0.726322	No
28A6	C5orf42	5	37108482	A>G	255	0	0	21388	2	0.009351	0.0133281	0.0342649	40	0.609085	No
28NM	C5orf42	5	37108482	A>G	236	0	0	14102	2	0.014182	0.0103553	0.0322501	40	0.520838	No
28B	C5orf42	5	37108482	A>G	278	0	0	18140	1	0.005512	0	0	40	1	No
28A1	RIMS2	8	103886111	C>T	231	0	0	153165	39	0.025462	-0.0020162	0.0137827	30	0.489373	No
28A2	RIMS2	8	103886111	C>T	273	10	3.663	119860	1200	1.00117	0.00140243	0.011835	30	0	Yes
28A3	RIMS2	8	103886111	C>T	225	0	0	92464	19	0.020548	0.00289073	0.0140866	30	0.748926	No
28A4	RIMS2	8	103886111	C>T	237	2	0.843	61224	21	0.0343	0.00142095	0.0129038	30	0.327436	No
28A5	RIMS2	8	103886111	C>T	197	0	0	75681	10	0.013213	0.00218568	0.0148963	30	0.859864	No
28A6	RIMS2	8	103886111	C>T	242	1	0.413	51106	12	0.02348	-0.00100617	0.012607	30	0.582465	No
28NM	RIMS2	8	103886111	C>T	241	0	0	130900	44	0.033613	0.000682683	0.0125827	30	0.321867	No
28B	RIMS2	8	103886111	C>T	222	0	0	173357	47	0.027111	0	0	30	1	No
28A1	TMEM132C	12	128669503	C>T	264	0	0	19985	12	0.060045	0.00131414	0.0238525	40	0.19121	No
28A2	TMEM132C	12	128669503	C>T	231	13	5.627	13629	594	4.35835	0.00294253	0.018548	40	0	Yes
28A3	TMEM132C	12	128669503	C>T	199	0	0	13074	3	0.022946	0.00567597	0.0176913	40	0.878181	No
28A4	TMEM132C	12	128669503	C>T	223	0	0	4825	28	0.58031	0.00750552	0.0269944	40	0	Yes
28A5	TMEM132C	12	128669503	C>T	207	0	0	13156	10	0.07601	0.00473359	0.0199285	40	0.0469709	Yes
28A6	TMEM132C	12	128669503	C>T	233	0	0	5935	29	0.488626	0.00696354	0.0251168	40	0	Yes
28NM	TMEM132C	12	128669503	C>T	277	0	0	26646	19	0.071305	-0.000623725	0.0188105	40	0.0352107	Yes
28B	TMEM132C	12	128669503	C>T	271	0	0	39580	15	0.037897	0	0	40	1	No
	†Statistical analyses for judging somatic mutations, which is described at Materials and Methods. Significance: p<0.05
