# Supplementary material for: Uterine adenomyosis is an oligoclonal disorder associated with KRAS mutations
Source: Nat Commun. 2019 Dec 19;10:5785. doi: 10.1038/s41467-019-13708-y (PMC6923389; doi:10.1038/s41467-019-13708-y)
Supplement: Supplementary file 18 — Supplementary Data 15 [file 41467_2019_13708_MOESM18_ESM.xlsx]

## Sheet: SD15 multisamples Fig 3B
Supplementary Data 15. Summary of WES and TDS read information of patient #29 shown in Figure 3B.
Sequencing sample information					WES			TDS			†Statistics
Sample ID	Gene	Chr	Pos	Ref>Mut	Total reads	Mut reads	VAF (%)	Total reads	Mut reads	VAF (%)	Mean	SD	Length (bp)	p-value	Significance
29A1	C1QTNF6	22	37182274	G>A	238	1	0.42	92945	23	0.024745	0.00605177	0.0355069	40	0.555779	No
29A2	C1QTNF6	22	37182274	G>A	302	9	2.98	58851	1931	3.28117	0.00283765	0.0286691	40	0	Yes
29A3	C1QTNF6	22	37182274	G>A	296	24	8.108	111640	6207	5.55983	0.00290055	0.0204831	40	0	Yes
29A4	C1QTNF6	22	37182274	G>A	285	4	1.403	79537	2067	2.59879	-0.000518575	0.0288725	40	0	Yes
29A5	C1QTNF6	22	37182274	G>A	261	3	1.149	104701	1076	1.02769	0.00187961	0.0287623	40	0	Yes
29A6	C1QTNF6	22	37182274	G>A	247	7	2.834	109493	398	0.363493	0.00217169	0.0395514	40	0	Yes
29NM	C1QTNF6	22	37182274	G>A	249	12	4.819	64587	3604	5.58007	-0.0014174	0.0233929	40	0	Yes
29LM	C1QTNF6	22	37182274	G>A	256	0	0	136809	30	0.021928	-0.000982375	0.0288858	40	0.510545	No
29B	C1QTNF6	22	37182274	G>A	113	0	0	84480	20	0.023674	0	0	40	1	No
29A1	MSS51	10	73425282	C>T	96	0	0	176406	1106	0.626962	0.00236955	0.012795	40	0	Yes
29A2	MSS51	10	73425282	C>T	106	2	1.886	137718	2166	1.57278	0.00161232	0.0131164	40	0	Yes
29A3	MSS51	10	73425282	C>T	121	1	0.826	140965	3274	2.32256	0.00214218	0.0156831	40	0	Yes
29A4	MSS51	10	73425282	C>T	128	8	6.25	157353	6477	4.11622	0.00023825	0.0119021	40	0	Yes
29A5	MSS51	10	73425282	C>T	108	0	0	206403	3263	1.58089	0.00219041	0.0127465	40	0	Yes
29A6	MSS51	10	73425282	C>T	117	0	0	146082	15	0.010268	0.00216302	0.0131779	40	0.528524	No
29NM	MSS51	10	73425282	C>T	69	0	0	623505	388	0.062228	0.000422	0.0113313	40	1.61243e-06	Yes
29LM	MSS51	10	73425282	C>T	118	0	0	127324	154	0.120951	0.00368744	0.0119802	40	0	Yes
29B	MSS51	10	73425282	C>T	49	0	0	165775	15	0.009048	0	0	40	1	No
29A1	MXRA5	X	3317314	C>T	235	0	0	40760	6	0.01472	-0.00577429	0.0299561	40	0.999967	No
29A2	MXRA5	X	3317314	C>T	288	0	0	36010	4	0.011108	-0.00448893	0.021672	40	1	No
29A3	MXRA5	X	3317314	C>T	248	1	0.403	60644	13	0.021436	-0.0152575	0.133843	40	0.779743	No
29A4	MXRA5	X	3317314	C>T	264	12	4.545	47537	1791	3.76759	-0.00631129	0.0309975	40	0	Yes
29A5	MXRA5	X	3317314	C>T	229	0	0	60149	17	0.028263	-0.00149828	0.028949	40	0.999929	No
29A6	MXRA5	X	3317314	C>T	206	0	0	54335	15	0.027606	-0.0101523	0.0417039	40	0.992856	No
29NM	MXRA5	X	3317314	C>T	181	0	0	35400	9	0.025423	0.000915825	0.0343226	40	0.999614	No
29LM	MXRA5	X	3317314	C>T	239	0	0	84459	16	0.018944	-0.00625697	0.0245839	40	0.999998	No
29B	MXRA5	X	3317314	C>T	108	0	0	47881	67	0.13993	0	0	40	1	No
29A1	MYL2	12	110919015	G>A	133	0	0	13459	3	0.022289	0.00647572	0.036399	40	0.519564	No
29A2	MYL2	12	110919015	G>A	157	0	0	22326	6	0.026874	0.00463786	0.0226885	40	0.419027	No
29A3	MYL2	12	110919015	G>A	227	0	0	21416	5	0.023347	0.00562994	0.0228975	40	0.497943	No
29A4	MYL2	12	110919015	G>A	169	8	4.733	26305	1028	3.908	0.00213066	0.0244054	40	0	Yes
29A5	MYL2	12	110919015	G>A	155	0	0	23307	1	0.00429	0.00371171	0.0176877	40	0.832048	No
29A6	MYL2	12	110919015	G>A	179	0	0	17279	2	0.011574	0.00137762	0.0214181	40	0.635188	No
29NM	MYL2	12	110919015	G>A	149	0	0	123604	25	0.020225	0.00559714	0.0132842	40	0.588489	No
29LM	MYL2	12	110919015	G>A	113	0	0	27486	12	0.043658	0.00253511	0.0213674	40	0.135465	No
29B	MYL2	12	110919015	G>A	58	0	0	39774	7	0.017599	0	0	40	1	No
29A1	NXPE3	3	101785641	T>C	159	0	0	49774	12	0.024108	0.00120437	0.0133337	40	0.649378	No
29A2	NXPE3	3	101785641	T>C	215	0	0	32867	7	0.021297	-0.000562275	0.0145779	40	0.663684	No
29A3	NXPE3	3	101785641	T>C	237	0	0	49645	18	0.036257	-0.00150774	0.0137247	40	0.238825	No
29A4	NXPE3	3	101785641	T>C	207	8	3.864	50331	2453	4.87373	-7.4125e-06	0.0118903	40	0	Yes
29A5	NXPE3	3	101785641	T>C	191	0	0	51592	11	0.021321	-0.00308247	0.0118479	40	0.619878	No
29A6	NXPE3	3	101785641	T>C	180	0	0	44841	15	0.033451	-0.00180469	0.0213554	40	0.367354	No
29NM	NXPE3	3	101785641	T>C	196	0	0	206004	59	0.02864	2.6125e-06	0.0119143	40	0.479303	No
29LM	NXPE3	3	101785641	T>C	188	0	0	40531	8	0.019737	-0.000487238	0.0162338	40	0.684441	No
29B	NXPE3	3	101785641	T>C	100	0	0	53534	15	0.028019	0	0	40	1	No
29A1	SHH	7	155809708	G>A	242	0	0	27678	4	0.014451	-0.000555225	0.0176904	40	0.783173	No
29A2	SHH	7	155809708	G>A	292	0	0	24494	2	0.008165	-0.00341973	0.0178252	40	0.833722	No
29A3	SHH	7	155809708	G>A	355	0	0	32351	3	0.009273	0.00162439	0.0154185	40	0.915514	No
29A4	SHH	7	155809708	G>A	269	13	4.832	32012	1169	3.65176	0.00118475	0.0161424	40	0	Yes
29A5	SHH	7	155809708	G>A	296	0	0	31962	5	0.015643	0.000170675	0.0149775	40	0.814245	No
29A6	SHH	7	155809708	G>A	261	0	0	23694	5	0.021102	-0.00167441	0.0151166	40	0.656248	No
29NM	SHH	7	155809708	G>A	243	0	0	122892	26	0.021156	-0.00381186	0.0133041	40	0.614981	No
29LM	SHH	7	155809708	G>A	236	0	0	19493	1	0.00513	-0.00723416	0.0165827	40	0.84003	No
29B	SHH	7	155809708	G>A	127	0	0	31188	9	0.028857	0	0	40	1	No
29A1	GPRIN1	5	176599850	C>T	202	0	0	52812	9	0.017041	0.000636575	0.0240444	40	0.60289	No
29A2	GPRIN1	5	176599850	C>T	166	2	1.204	69264	3006	4.33992	-0.00470051	0.0213361	40	0	Yes
29A3	GPRIN1	5	176599850	C>T	192	1	0.52	68580	600	0.87489	-0.00209608	0.0277375	40	0	Yes
29A4	GPRIN1	5	176599850	C>T	191	5	2.617	54554	596	1.09249	-0.000437987	0.0221282	40	0	Yes
29A5	GPRIN1	5	176599850	C>T	175	10	5.714	52520	2634	5.01523	-0.00277957	0.0232704	40	0	Yes
29A6	GPRIN1	5	176599850	C>T	173	1	0.578	51986	62	0.119262	-5.865e-05	0.0264641	40	0.000130147	Yes
29NM	GPRIN1	5	176599850	C>T	156	0	0	326988	1454	0.444664	0.00152633	0.0188123	40	0	Yes
29LM	GPRIN1	5	176599850	C>T	159	1	0.628	32359	13	0.040174	0.000823275	0.0237115	40	0.240956	No
29B	GPRIN1	5	176599850	C>T	59	0	0	74969	17	0.022676	0	0	40	1	No
29A1	CECR5	22	17149658	G>A	183	0	0	43136	15	0.034773	0.00573415	0.0308835	40	0.417689	No
29A2	CECR5	22	17149658	G>A	264	0	0	35633	16	0.044902	-9.58e-05	0.0325697	40	0.246028	No
29A3	CECR5	22	17149658	G>A	219	0	0	55374	10	0.018059	-0.0009752	0.028528	40	0.550027	No
29A4	CECR5	22	17149658	G>A	207	0	0	47946	17	0.035456	0.000184288	0.0312541	40	0.342824	No
29A5	CECR5	22	17149658	G>A	198	10	5.05	56807	1423	2.50497	-0.00166252	0.0261028	40	0	Yes
29A6	CECR5	22	17149658	G>A	199	0	0	55689	10	0.017956	-0.000412013	0.0348411	40	0.548577	No
29NM	CECR5	22	17149658	G>A	163	0	0	32103	5	0.015574	0.00564115	0.030732	40	0.660147	No
29LM	CECR5	22	17149658	G>A	210	0	0	80790	122	0.151008	-0.0013998	0.0238805	40	2.74208e-08	Yes
29B	CECR5	22	17149658	G>A	98	0	0	39785	9	0.022621	0	0	40	1	No
29A1	ABHD8	19	17300931	G>A	354	13	3.672	82148	3964	4.82544	0.00137925	0.0236124	40	0	Yes
29A2	ABHD8	19	17300931	G>A	402	2	0.497	62855	437	0.69525	-0.000543725	0.0206544	40	0	Yes
29A3	ABHD8	19	17300931	G>A	438	0	0	88238	54	0.061198	-0.00132284	0.0257543	40	0.343433	No
29A4	ABHD8	19	17300931	G>A	412	0	0	85554	37	0.043247	-4.2e-05	0.0226114	40	0.652247	No
29A5	ABHD8	19	17300931	G>A	410	0	0	90079	50	0.055506	0.00271049	0.0177736	40	0.485267	No
29A6	ABHD8	19	17300931	G>A	396	0	0	101730	92	0.090435	0.00165366	0.0152183	40	0.008025	Yes
29NM	ABHD8	19	17300931	G>A	345	0	0	58625	33	0.056289	-0.00327671	0.0208531	40	0.360866	No
29LM	ABHD8	19	17300931	G>A	370	1	0.27	117254	64	0.054582	0.000522737	0.0167215	40	0.454287	No
29B	ABHD8	19	17300931	G>A	166	0	0	63292	33	0.052139	0	0	40	1	No
29A1	ZNF512B	20	63962598	C>T	174	3	1.724	89839	2420	2.69371	-0.0043725	0.0228629	40	0	Yes
29A2	ZNF512B	20	63962598	C>T	178	0	0	66115	28	0.04235	-0.001557	0.0204387	40	0.814703	No
29A3	ZNF512B	20	63962598	C>T	196	0	0	93379	20	0.021418	-0.00015165	0.0191986	40	0.982856	No
29A4	ZNF512B	20	63962598	C>T	190	0	0	85065	29	0.034091	-0.00357684	0.0255945	40	0.831162	No
29A5	ZNF512B	20	63962598	C>T	180	0	0	106794	25	0.023409	-0.0025399	0.0221982	40	0.948806	No
29A6	ZNF512B	20	63962598	C>T	160	7	4.375	106568	7369	6.91483	0.00520057	0.0499438	40	0	Yes
29NM	ZNF512B	20	63962598	C>T	148	16	10.81	52194	3743	7.17132	0.00193238	0.0297095	40	0	Yes
29LM	ZNF512B	20	63962598	C>T	144	73	50.694	144025	65835	45.7108	0.00141527	0.0259898	40	0	Yes
29B	ZNF512B	20	63962598	C>T	58	0	0	81984	51	0.062207	0	0	40	1	No
29A1	MED12	X	71119404	G>A	135	0	0	68607	7	0.010203	-0.00399064	0.0188069	40	0.987487	No
29A2	MED12	X	71119404	G>A	164	0	0	45073	10	0.022186	-0.00195476	0.0170683	40	0.970386	No
29A3	MED12	X	71119404	G>A	195	0	0	64436	8	0.012415	-0.0024855	0.0129991	40	0.999283	No
29A4	MED12	X	71119404	G>A	165	0	0	64340	13	0.020205	-0.00031535	0.0159169	40	0.987789	No
29A5	MED12	X	71119404	G>A	157	0	0	80239	10	0.012462	-0.000999913	0.00989771	40	0.999993	No
29A6	MED12	X	71119404	G>A	159	0	0	86794	17	0.019586	-0.000537238	0.012138	40	0.998576	No
29NM	MED12	X	71119404	G>A	124	0	0	44250	7	0.015819	0.00244143	0.0177233	40	0.992326	No
29LM	MED12	X	71119404	G>A	144	58	40.277	103302	47235	45.7252	-0.00250147	0.0120399	40	0	Yes
29B	MED12	X	71119404	G>A	60	0	0	42598	24	0.05634	0	0	40	1	No
29A1	SYT3	19	50625965	G>T	370	0	0	123394	10	0.008104	-0.0247548	0.451966	40	0.496901	No
29A2	SYT3	19	50625965	G>T	389	0	0	33509	0	0	0.00766459	0.0349344	40	0.776206	No
29A3	SYT3	19	50625965	G>T	394	0	0	54164	2	0.003692	0.00316308	0.0260253	40	0.759466	No
29A4	SYT3	19	50625965	G>T	396	0	0	46886	0	0	-0.00310255	0.0286791	40	0.70872	No
29A5	SYT3	19	50625965	G>T	347	0	0	55437	3	0.005411	-0.0004277	0.0251164	40	0.698007	No
29A6	SYT3	19	50625965	G>T	401	1	0.249	46787	2	0.004274	-0.00516149	0.040498	40	0.592066	No
29NM	SYT3	19	50625965	G>T	324	0	0	25727	1	0.003886	0.00349391	0.02699	40	0.753162	No
29LM	SYT3	19	50625965	G>T	355	87	24.507	76619	18103	23.6273	0.0024988	0.0239619	40	0	Yes
29B	SYT3	19	50625965	G>T	136	0	0	47703	9	0.018866	0	0	40	1	No
	†Statistical analyses for judging somatic mutations, which is described at Materials and Methods. Significance: p<0.05
