# Supplementary material for: Uterine adenomyosis is an oligoclonal disorder associated with KRAS mutations
Source: Nat Commun. 2019 Dec 19;10:5785. doi: 10.1038/s41467-019-13708-y (PMC6923389; doi:10.1038/s41467-019-13708-y)
Supplement: Supplementary file 19 — Supplementary Data 16 [file 41467_2019_13708_MOESM19_ESM.xlsx]

## Sheet: SD16 Multisample Fig3C
Supplementary Data 16. Summary of WES and TDS read information of patient #5 shown in Figure 3C.
Sequencing sample information					WES			TDS			†Statistics
Sample ID	Gene	Chr	Position	Ref>Mut	Total reads	Mut reads	VAF (%)	Total reads	Mut reads	VAF (%)	Mean	SD	Length (bp)	p-value	Significance
5A1	GLYATL3	6	49526887	G>A	344	18	5.232	25727	933	3.62654	0.00472824	0.0200698	40	0	Yes
5A2	GLYATL3	6	49526887	G>A	312	12	3.846	29496	2079	7.04841	0.0051219	0.0237909	40	0	Yes
5A3	GLYATL3	6	49526887	G>A	358	15	4.189	21095	365	1.73027	0.000224025	0.0364388	40	0	Yes
5LM	GLYATL3	6	49526887	G>A	322	0	0	23970	2	0.008343	0.00291899	0.0294325	40	0.479907	No
5B	GLYATL3	6	49526887	G>A	95	0	0	25369	1	0.003941	0	0	40	1	No
5A1	RAET1G	6	149919787	C>T	969	11	1.135	152212	1727	1.1346	-0.00305161	0.0159358	40	0	Yes
5A2	RAET1G	6	149919787	C>T	867	22	2.537	264281	7060	2.6714	-0.0043145	0.0142949	40	0	Yes
5A3	RAET1G	6	149919787	C>T	1031	20	1.939	185711	1742	0.938016	-0.000968575	0.0166435	40	0	Yes
5LM	RAET1G	6	149919787	C>T	959	2	0.208	243708	232	0.095195	-0.00336813	0.0163069	40	0.000233442	Yes
5B	RAET1G	6	149919787	C>T	323	1	0.309	238529	99	0.041504	0	0	40	1	No
5A1	OR2G3	1	247605559	G>A	163	1	0.613	153852	1987	1.2915	0.000103475	0.0153841	40	0	Yes
5A2	OR2G3	1	247605559	G>A	164	10	6.097	160998	4277	2.65655	0.00411175	0.0451035	40	0	Yes
5A3	OR2G3	1	247605559	G>A	158	1	0.632	87564	1915	2.18697	0.00537615	0.0626679	40	0	Yes
5LM	OR2G3	1	247605559	G>A	172	0	0	202926	29	0.01429	0.002971	0.0626109	40	0.581375	No
5B	OR2G3	1	247605559	G>A	45	0	0	119933	29	0.02418	0	0	40	1	No
5A1	NUDT14	14	105177266	G>A	219	0	0	26555	8	0.030126	-0.00519297	0.0247404	20	0.392957	No
5A2	NUDT14	14	105177266	G>A	224	13	5.803	25236	420	1.66429	0.0064788	0.0243236	20	0	Yes
5A3	NUDT14	14	105177266	G>A	222	1	0.45	41833	408	0.975306	0.00813658	0.02493	20	0	Yes
5LM	NUDT14	14	105177266	G>A	201	0	0	30289	2	0.006603	0.00875445	0.029849	20	0.848542	No
5B	NUDT14	14	105177266	G>A	96	0	0	27973	8	0.028599	0	0	20	1	No
5A1	KRAS	12	25245350	C>T	306	0	0	12747	167	1.31011	-0.000571763	0.0247057	40	0	Yes
5A2	KRAS	12	25245350	C>T	255	2	0.784	131560	1506	1.14472	-0.000337775	0.0159938	40	0	Yes
5A3	KRAS	12	25245350	C>T	229	4	1.746	26878	528	1.96443	0.0019065	0.0190051	40	0	Yes
5LM	KRAS	12	25245350	C>T	246	0	0	90931	24	0.026393	0.00158891	0.0163971	40	0.379371	No
5B	KRAS	12	25245350	C>T	57	0	0	106227	21	0.019768	0	0	40	1	No
5A1	PIKR3R5	17	8881735	C>T	678	10	1.474	207070	1659	0.801178	-0.00100536	0.00997451	40	0	Yes
5A2	PIKR3R5	17	8881735	C>T	582	15	2.577	152056	2880	1.89404	-0.00135545	0.0137738	40	0	Yes
5A3	PIKR3R5	17	8881735	C>T	664	10	1.506	88785	2695	3.03542	-0.00171908	0.0154562	40	0	Yes
5LM	PIKR3R5	17	8881735	C>T	603	0	0	161198	18	0.011166	0	0	40	1	No
5B	PIKR3R5	17	8881735	C>T	210	0	0	116511	12	0.010299	0.00308491	0.0253124	40	0.534911	No
5A1	EDNRB	13	77919089	C>T	390	12	3.076	48299	424	0.877864	-0.00417931	0.0379309	40	0	Yes
5A2	EDNRB	13	77919089	C>T	366	11	3.005	11701	2	0.017092	0.0110543	0.0230791	40	0.396812	No
5A3	EDNRB	13	77919089	C>T	438	6	1.369	8026	205	2.5542	0.00613593	0.027816	40	0	Yes
5LM	EDNRB	13	77919089	C>T	351	0	0	15279	2	0.013089	0.00693809	0.0439456	40	0.444343	No
5B	EDNRB	13	77919089	C>T	113	0	0	27271	0	0	0	0	40	1	No
5A1	MED12	X	71119403	G>A	197	0	0	51195	13	0.025393	0.00590657	0.0227409	40	0.400763	No
5A2	MED12	X	71119403	G>A	157	0	0	132625	19	0.014326	0.00124094	0.0232403	40	0.511756	No
5A3	MED12	X	71119403	G>A	180	0	0	85726	15	0.017497	-0.00144112	0.0216277	40	0.405569	No
5LM	MED12	X	71119403	G>A	168	80	47.619	105968	47949	45.2486	-0.0008475	0.0229302	40	0	Yes
5B	MED12	X	71119403	G>A	53	0	0	123456	17	0.01377	0	0	40	1	No
5A1	GALT	9	34649545	G>A	280	5	1.785	67159	1516	2.25733	-0.000716617	0.0238415	30	0	Yes
5A2	GALT	9	34649545	G>A	264	3	1.136	81162	1369	1.68675	0.00276882	0.034155	30	0	Yes
5A3	GALT	9	34649545	G>A	264	6	2.272	39694	392	0.987554	0.00218487	0.0309901	30	0	Yes
5LM	GALT	9	34649545	G>A	257	127	49.416	94295	46684	49.5085	0.00457117	0.0329425	30	0	Yes
5B	GALT	9	34649545	G>A	80	0	0	52254	2	0.003827	0	0	30	1	No
5A1	TLR10	4	38773603	A>G	250	0	0	26672	2	0.007498	0.00535043	0.032779	30	0.473881	No
5A2	TLR10	4	38773603	A>G	223	0	0	15699	0	0	0.00359808	0.0329856	30	0.543431	No
5A3	TLR10	4	38773603	A>G	257	0	0	177862	18	0.01012	0.0936427	0.495907	30	0.566875	No
5LM	TLR10	4	38773603	A>G	224	102	45.535	24046	10671	44.3774	-0.00469728	0.0283153	30	0	Yes
5B	TLR10	4	38773603	A>G	81	0	0	17283	0	0	0	0	30	1	No
5A1	HEATR5A	14	31343924	T>C	126	0	0	192992	13	0.006736	0.0688863	0.329307	30	0.580797	No
5A2	HEATR5A	14	31343924	T>C	115	0	0	130232	5	0.003839	0.040369	0.187391	30	0.587708	No
5A3	HEATR5A	14	31343924	T>C	122	0	0	42284	1	0.002364	-0.0355193	0.197132	30	0.433772	No
5LM	HEATR5A	14	31343924	T>C	104	26	25	220795	48028	21.7523	0.0577786	0.288027	30	0	Yes
5B	HEATR5A	14	31343924	T>C	45	0	0	59917	3	0.005006	0	0	30	1	No
	†Statistical analyses for judging somatic mutations, which is described at Materials and Methods. Significance: p<0.05
