# Supplementary material for: Uterine adenomyosis is an oligoclonal disorder associated with KRAS mutations
Source: Nat Commun. 2019 Dec 19;10:5785. doi: 10.1038/s41467-019-13708-y (PMC6923389; doi:10.1038/s41467-019-13708-y)
Supplement: Supplementary file 20 — Supplementary Data 17 [file 41467_2019_13708_MOESM20_ESM.xlsx]

## Sheet: SD17 Multisamples Fig4A
Supplementary Data 17. Summary of WES and TDS read information of patient #8 shown in Figure 4A.
Sequencing sample information					WES			TDS			†Statistics
Sample ID	Gene	Chr	Position	Ref>Mut	Total reads	Mut reads	VAF (%)	Total reads	Mut reads	VAF (%)	Mean	SD	Length (bp)	p-value	Significance
8A1	ARHGAP42	11	100965680	A>G	321	10	3.115	47807	1857	3.88437	0.000123625	0.0147967	40	0	Yes
8A2	ARHGAP42	11	100965680	A>G	407	7	1.719	69847	174	0.249115	-0.00667089	0.0307186	40	3.66374e-15	Yes
8A3	ARHGAP42	11	100965680	A>G	321	11	3.426	98944	1554	1.57058	-0.00117748	0.0102756	40	0	Yes
8A4	ARHGAP42	11	100965680	A>G	388	4	1.03	75937	389	0.512266	-0.00128272	0.00869381	40	0	Yes
8A5	ARHGAP42	11	100965680	A>G	414	5	1.207	67384	1079	1.60127	-0.00171255	0.0201756	40	0	Yes
8A6	ARHGAP42	11	100965680	A>G	348	4	1.149	80616	264	0.327478	-0.00150928	0.0120324	40	0	Yes
8NE	ARHGAP42	11	100965680	A>G	317	0	0	33191	1	0.003012	-0.000754525	0.0221814	40	0.722804	No
8NM	ARHGAP42	11	100965680	A>G	347	0	0	68407	3	0.004385	-0.000215525	0.00812806	40	0.899718	No
8LM	ARHGAP42	11	100965680	A>G	370	0	0	46779	4	0.00855	0.000412375	0.010844	40	0.736696	No
8B	ARHGAP42	11	100965680	A>G	132	0	0	53317	8	0.015004	0	0	40	1	No
8A1	SH2D1A	X	124345414	G>A	734	1	0.136	35527	97	0.273031	0.00222431	0.0108061	40	0	Yes
8A2	SH2D1A	X	124345414	G>A	798	1	0.125	72564	249	0.343145	-0.00212655	0.0178852	40	0	Yes
8A3	SH2D1A	X	124345414	G>A	710	6	0.845	99263	1041	1.04873	0.0012412	0.00816391	40	0	Yes
8A4	SH2D1A	X	124345414	G>A	731	20	2.735	83801	2293	2.73624	0.00163084	0.00907102	40	0	Yes
8A5	SH2D1A	X	124345414	G>A	830	11	1.325	76544	801	1.04646	0.00333154	0.0106974	40	0	Yes
8A6	SH2D1A	X	124345414	G>A	691	15	2.17	33374	948	2.84053	0.00340478	0.0144397	40	0	Yes
8NE	SH2D1A	X	124345414	G>A	721	0	0	10310	1	0.009699	0.00544712	0.0223404	40	0.652003	No
8NM	SH2D1A	X	124345414	G>A	722	1	0.138	142137	37	0.026031	0.000477587	0.0183806	40	0.246986	No
8LM	SH2D1A	X	124345414	G>A	746	0	0	83233	14	0.01682	0.00176337	0.00953482	40	0.413836	No
8B	SH2D1A	X	124345414	G>A	282	0	0	100142	13	0.012981	0	0	40	1	No
8A1	DHX36	3	154305186	G>C	237	0	0	36301	1	0.002754	-0.0286917	0.18434	20	0.440361	No
8A2	DHX36	3	154305186	G>C	276	3	1.086	53275	719	1.3496	-0.001336	0.0111207	20	0	Yes
8A3	DHX36	3	154305186	G>C	253	5	1.976	83044	734	0.883868	-0.00919117	0.0557532	20	0	Yes
8A4	DHX36	3	154305186	G>C	271	12	4.428	56371	1593	2.82592	-0.00219585	0.0112228	20	0	Yes
8A5	DHX36	3	154305186	G>C	290	9	3.103	44435	683	1.53708	-0.00515327	0.0411319	20	0	Yes
8A6	DHX36	3	154305186	G>C	253	7	2.766	48137	939	1.95068	-0.001178	0.0174782	20	0	Yes
8NE	DHX36	3	154305186	G>C	244	0	0	2929	0	0	0.311695	1.85859	20	0.567393	No
8NM	DHX36	3	154305186	G>C	269	0	0	55543	0	0	-0.00904968	0.0741283	20	0.47169	No
8LM	DHX36	3	154305186	G>C	227	0	0	45234	0	0	0.00379283	0.0256841	20	0.616018	No
8B	DHX36	3	154305186	G>C	112	0	0	52840	2	0.003785	0	0	20	1	No
8A1	SERPINA5	14	94592334	C>T	165	0	0	49748	8	0.016081	0.0104308	0.0700459	40	0.574378	No
8A2	SERPINA5	14	94592334	C>T	140	4	2.857	71689	1872	2.61128	-0.010008	0.0893912	40	0	Yes
8A3	SERPINA5	14	94592334	C>T	127	0	0	85322	839	0.983333	0.0352607	0.330072	40	0.00243579	Yes
8A4	SERPINA5	14	94592334	C>T	161	3	1.863	74287	2474	3.33033	0.00819569	0.0671869	40	0	Yes
8A5	SERPINA5	14	94592334	C>T	181	2	1.104	66601	683	1.02551	0.00303738	0.0163372	40	0	Yes
8A6	SERPINA5	14	94592334	C>T	147	7	4.761	75066	3039	4.04844	0.0275761	0.2329	40	0	Yes
8NE	SERPINA5	14	94592334	C>T	155	0	0	32572	313	0.960948	-0.019325	0.214229	40	3.59268e-06	Yes
8NM	SERPINA5	14	94592334	C>T	151	0	0	54192	33	0.060894	-0.0051175	0.0377991	40	0.105763	No
8LM	SERPINA5	14	94592334	C>T	191	0	0	67273	7	0.010405	0.0292277	0.253304	40	0.559015	No
8B	SERPINA5	14	94592334	C>T	37	0	0	63877	12	0.018786	0	0	40	1	No
8A1	KRAS	12	25245350	C>T	368	0	0	40504	5	0.012344	-0.000697375	0.012257	40	0.143666	No
8A2	KRAS	12	25245350	C>T	421	3	0.712	50919	445	0.873937	0.000389425	0.011793	40	0	Yes
8A3	KRAS	12	25245350	C>T	325	0	0	90988	7	0.007693	-0.00434794	0.0114155	40	0.145761	No
8A4	KRAS	12	25245350	C>T	360	0	0	94478	7	0.007409	-0.00223046	0.0113858	40	0.198604	No
8A5	KRAS	12	25245350	C>T	362	0	0	87013	2	0.002298	-0.00201242	0.00859163	40	0.307939	No
8A6	KRAS	12	25245350	C>T	327	0	0	93458	6	0.006419	-0.00193116	0.00958951	40	0.191943	No
8NE	KRAS	12	25245350	C>T	346	0	0	358988	267	0.074375	-0.00271474	0.0141428	40	2.50699e-08	Yes
8NM	KRAS	12	25245350	C>T	369	0	0	167368	10	0.005974	-0.00200974	0.00740176	40	0.140377	No
8LM	KRAS	12	25245350	C>T	381	0	0	54815	3	0.005472	-0.00225195	0.0119301	40	0.258675	No
8B	KRAS	12	25245350	C>T	171	0	0	75461	0	0	0	0	40	1	No
8A1	MED12	X	71119403	G>A	141	0	0	62634	8	0.012772	-0.00106316	0.0186593	40	0.504358	No
8A2	MED12	X	71119403	G>A	152	0	0	85516	16	0.018709	-0.00182131	0.0170932	40	0.352062	No
8A3	MED12	X	71119403	G>A	128	0	0	114605	16	0.01396	0.000450712	0.0131261	40	0.516095	No
8A4	MED12	X	71119403	G>A	137	0	0	95326	13	0.013637	-0.000780275	0.0194876	40	0.492257	No
8A5	MED12	X	71119403	G>A	149	0	0	82309	11	0.013364	-0.000815637	0.0120893	40	0.495359	No
8A6	MED12	X	71119403	G>A	139	0	0	76321	38	0.049789	-0.00466104	0.0288512	40	0.0806562	No
8NE	MED12	X	71119403	G>A	142	0	0	43980	6	0.013642	0.00225936	0.0193037	40	0.554725	No
8NM	MED12	X	71119403	G>A	126	0	0	64316	13	0.020212	-0.00103812	0.0117015	40	0.268863	No
8LM	MED12	X	71119403	G>A	138	74	53.623	64649	30249	46.7896	0.000235075	0.0127046	40	0	Yes
8B	MED12	X	71119403	G>A	64	0	0	64106	9	0.014039	0	0	40	1	No
8A1	OR5T3	11	56253055	C>T	169	0	0	21809	3	0.013755	0.0049529	0.0250586	40	0.649916	No
8A2	OR5T3	11	56253055	C>T	147	0	0	34143	4	0.011715	0.0010673	0.0209504	40	0.645244	No
8A3	OR5T3	11	56253055	C>T	138	0	0	50873	3	0.005897	8.69625e-05	0.0245955	40	0.696372	No
8A4	OR5T3	11	56253055	C>T	174	0	0	40633	14	0.034454	0.00235266	0.0222836	40	0.270094	No
8A5	OR5T3	11	56253055	C>T	179	2	1.117	23369	3	0.012837	0.00530828	0.0214037	40	0.695095	No
8A6	OR5T3	11	56253055	C>T	164	0	0	3119	7	0.22443	0.0123614	0.033389	40	3.33918e-09	Yes
8NE	OR5T3	11	56253055	C>T	178	0	0	16534	2	0.012096	-0.00176586	0.0368242	40	0.5496	No
8NM	OR5T3	11	56253055	C>T	156	0	0	20411	0	0	0.0012775	0.0199748	40	0.838355	No
8LM	OR5T3	11	56253055	C>T	146	64	43.835	21286	8928	41.9431	-0.00351001	0.0231568	40	0	Yes
8B	OR5T3	11	56253055	C>T	76	0	0	21677	4	0.018452	0	0	40	1	No
	†Statistical analyses for judging somatic mutations, which is described at Materials and Methods. Significance: p<0.05
