# Supplementary material for: Uterine adenomyosis is an oligoclonal disorder associated with KRAS mutations
Source: Nat Commun. 2019 Dec 19;10:5785. doi: 10.1038/s41467-019-13708-y (PMC6923389; doi:10.1038/s41467-019-13708-y)
Supplement: Supplementary file 21 — Supplementary Data 18 [file 41467_2019_13708_MOESM21_ESM.xlsx]

## Sheet: SD18 Mutisamples Fig4B
Supplementary Data 18. Summary of WES and TDS read information of patient #27 shown in Figure 4B.
Sequencing sample information					WES			TDS			†Statistics
Sample ID	Gene	Chr	Position	Ref>Mut	Total reads	Mut reads	VAF (%)	Total reads	Mut reads	VAF (%)	Mean	SD	Length (bp)	p-value	Significance
27A1	GPR27	3	71754683	C>T	222	1	0.45	49081	197	0.401377	0.00140417	0.0164275	30	0	Yes
27A2	GPR27	3	71754683	C>T	186	0	0	64025	201	0.313939	-0.00460187	0.0382311	30	2.63123e-14	Yes
27A3	GPR27	3	71754683	C>T	228	3	1.315	68251	945	1.3846	0.000595067	0.0174872	30	0	Yes
27A4	GPR27	3	71754683	C>T	229	11	4.803	75184	4232	5.62886	-0.00270493	0.0214628	30	0	Yes
27A5	GPR27	3	71754683	C>T	169	6	3.55	61333	1743	2.84186	-0.00418995	0.0367336	30	0	Yes
27A6	GPR27	3	71754683	C>T	188	2	1.063	64801	1535	2.36879	0.00504565	0.014401	30	0	Yes
27A7	GPR27	3	71754683	C>T	185	0	0	84663	590	0.69688	0.00424947	0.0391237	30	0	Yes
27A8	GPR27	3	71754683	C>T	230	5	2.173	66222	516	0.779197	0.00366137	0.0138353	30	0	Yes
27NE	GPR27	3	71754683	C>T	205	0	0	77857	239	0.306973	-0.002803	0.0184308	30	0	Yes
27B	GPR27	3	71754683	C>T	124	0	0	81056	25	0.030842	0	0	30	1	No
27A1	ARL6IP4	12	122986974	C>T	123	0	0	304604	64	0.02101	0.0171448	0.062122	40	0.619348	No
27A2	ARL6IP4	12	122986974	C>T	91	0	0	362989	101	0.027824	0.00584286	0.0380743	40	0.507909	No
27A3	ARL6IP4	12	122986974	C>T	101	0	0	528591	90	0.017026	0.0144039	0.0672732	40	0.617525	No
27A4	ARL6IP4	12	122986974	C>T	112	7	6.25	643127	30182	4.69301	0.01103	0.0690956	40	0	Yes
27A5	ARL6IP4	12	122986974	C>T	95	1	1.052	498273	7212	1.4474	0.00451372	0.0476837	40	0	Yes
27A6	ARL6IP4	12	122986974	C>T	119	0	0	523587	2191	0.418459	0.0155859	0.0675156	40	8.99182e-09	Yes
27A7	ARL6IP4	12	122986974	C>T	111	0	0	323148	69	0.021352	0.0131296	0.0640023	40	0.589698	No
27A8	ARL6IP4	12	122986974	C>T	116	0	0	343280	70	0.020391	0.0165496	0.0735405	40	0.601383	No
27NE	ARL6IP4	12	122986974	C>T	98	0	0	242712	66	0.027192	0.0130632	0.0473068	40	0.572187	No
27B	ARL6IP4	12	122986974	C>T	68	0	0	281490	64	0.022736	0	0	40	1	No
27A1	LAMA1	18	6997895	A>G	164	0	0	535544	1398	0.261042	0.00079015	0.0207586	40	0	Yes
27A2	LAMA1	18	6997895	A>G	142	0	0	587231	2173	0.370041	0.00293099	0.0221907	40	0	Yes
27A3	LAMA1	18	6997895	A>G	131	0	0	890849	8822	0.990291	0.0016945	0.019379	40	0	Yes
27A4	LAMA1	18	6997895	A>G	127	4	3.149	979962	12064	1.23107	0.00431253	0.0200688	40	0	Yes
27A5	LAMA1	18	6997895	A>G	145	8	5.517	829118	22146	2.67103	0.00113243	0.0190022	40	0	Yes
27A6	LAMA1	18	6997895	A>G	162	2	1.234	882462	7494	0.849215	0.0035661	0.0198985	40	0	Yes
27A7	LAMA1	18	6997895	A>G	133	0	0	498542	39	0.007822	0.00154239	0.0200951	40	0.535556	No
27A8	LAMA1	18	6997895	A>G	145	0	0	711663	52	0.007306	0.00126161	0.0209623	40	0.538547	No
27NE	LAMA1	18	6997895	A>G	177	0	0	403142	2020	0.501064	0.00208935	0.0168426	40	0	Yes
27B	LAMA1	18	6997895	A>G	100	0	0	408766	33	0.008073	0	0	40	1	No
27A1	ATP13A4	3	193448222	C>T	156	2	1.282	234419	2045	0.872369	0.00264755	0.010569	30	0	Yes
27A2	ATP13A4	3	193448222	C>T	105	0	0	282811	4028	1.42427	-0.000467833	0.0124698	30	0	Yes
27A3	ATP13A4	3	193448222	C>T	118	4	3.389	388283	2718	0.700004	0.000186833	0.00865164	30	0	Yes
27A4	ATP13A4	3	193448222	C>T	142	0	0	398050	32	0.008039	0.00161665	0.0145589	30	0.68006	No
27A5	ATP13A4	3	193448222	C>T	113	0	0	343401	33	0.009609	0.00209298	0.00903752	30	0.736533	No
27A6	ATP13A4	3	193448222	C>T	153	0	0	356748	2390	0.66994	0.0024549	0.0154734	30	0	Yes
27A7	ATP13A4	3	193448222	C>T	149	4	2.684	255192	3215	1.25984	0.00221583	0.0258745	30	0	Yes
27A8	ATP13A4	3	193448222	C>T	134	7	5.223	158801	7078	4.45715	-0.0011413	0.0155222	30	0	Yes
27NE	ATP13A4	3	193448222	C>T	144	0	0	170344	17	0.009979	0.00161408	0.00879248	30	0.710135	No
27B	ATP13A4	3	193448222	C>T	95	0	0	188897	25	0.013234	0	0	30	1	No
27A1	PIK3CA	3	179234297	A>G	307	0	0	171287	21	0.01226	-0.000561925	0.0137604	40	0.312496	No
27A2	PIK3CA	3	179234297	A>G	263	0	0	159505	12	0.007523	0.00100104	0.0135078	40	0.487422	No
27A3	PIK3CA	3	179234297	A>G	278	4	1.438	250521	5271	2.10401	0.00021865	0.0138128	40	0	Yes
27A4	PIK3CA	3	179234297	A>G	251	0	0	195963	14	0.007144	0.000337662	0.013554	40	0.479102	No
27A5	PIK3CA	3	179234297	A>G	255	1	0.392	199157	17	0.008535	0.00014745	0.0130611	40	0.430364	No
27A6	PIK3CA	3	179234297	A>G	260	0	0	184566	20	0.010836	-0.000659712	0.0124883	40	0.332732	No
27A7	PIK3CA	3	179234297	A>G	296	0	0	208898	17	0.008137	0.000322675	0.0125992	40	0.445759	No
27A8	PIK3CA	3	179234297	A>G	262	0	0	205959	13	0.006311	0.000202925	0.0130595	40	0.499631	No
27NE	PIK3CA	3	179234297	A>G	266	0	0	198241	1041	0.525118	0.00302959	0.0130315	40	0	Yes
27B	PIK3CA	3	179234297	A>G	169	0	0	196849	12	0.006096	0	0	40	1	No
	†Statistical analyses for judging somatic mutations, which is described at Materials and Methods. Significance: p<0.05
