# Supplementary material for: Uterine adenomyosis is an oligoclonal disorder associated with KRAS mutations
Source: Nat Commun. 2019 Dec 19;10:5785. doi: 10.1038/s41467-019-13708-y (PMC6923389; doi:10.1038/s41467-019-13708-y)
Supplement: Supplementary file 22 — Supplementary Data 19 [file 41467_2019_13708_MOESM22_ESM.xlsx]

## Sheet: SD19 Multisamples Fig4C
Supplementary Data 19. Summary of WES and TDS read information of patient #11 shown in Figure 4C.
Sequencing sample information					WES			TDS			†Statistics
Sample ID	Gene	Chr	Position	Ref>Mut	Total reads	Mut reads	VAF (%)	Total reads	Mut reads	VAF (%)	Mean	SD	Length (bp)	p-value	Significance
11A1	AJAP1	1	4712088	G>C	186	9	4.838	167239	4323	2.58492	-0.00217134	0.0254799	40	0	Yes
11A2	AJAP1	1	4712088	G>C	160	7	4.375	248152	7089	2.85672	-0.00519751	0.0268609	40	0	Yes
11A3	AJAP1	1	4712088	G>C	185	3	1.621	222354	1972	0.886874	0.00122404	0.0269743	40	0	Yes
11A4	AJAP1	1	4712088	G>C	178	0	0	161976	2097	1.29464	-0.00128985	0.029568	40	0	Yes
11A5	AJAP1	1	4712088	G>C	107	1	0.934	95944	691	0.720211	0.00293814	0.0314791	40	0	Yes
11NE1	AJAP1	1	4712088	G>C	137	2	1.459	152778	1111	0.727198	-0.00166695	0.0255485	40	0	Yes
11NE2	AJAP1	1	4712088	G>C	151	0	0	164014	2897	1.76631	0.00328482	0.0291729	40	0	Yes
11NM1	AJAP1	1	4712088	G>C	140	0	0	148989	815	0.54702	0.00171979	0.0267072	40	0	Yes
11NM2	AJAP1	1	4712088	G>C	136	2	1.47	121722	544	0.44692	-0.000232612	0.0318928	40	0	Yes
11B	AJAP1	1	4712088	G>C	55	0	0	146010	6	0.004109	0	0	40	1	No
11A1	KIAA1755	20	38213141	C>A	273	1	0.366	84538	1229	1.45378	-0.000686237	0.0119107	40	0	Yes
11A2	KIAA1755	20	38213141	C>A	198	6	3.03	298113	6509	2.1834	0.0149051	0.0928729	40	0	Yes
11A3	KIAA1755	20	38213141	C>A	285	7	2.456	23862	941	3.94351	0.00384542	0.019621	40	0	Yes
11A4	KIAA1755	20	38213141	C>A	338	21	6.213	79776	3575	4.4813	0.000295025	0.015649	40	0	Yes
11A5	KIAA1755	20	38213141	C>A	201	12	5.97	25477	596	2.33936	0.00319453	0.0204693	40	0	Yes
11NE1	KIAA1755	20	38213141	C>A	236	2	0.847	68872	2261	3.2829	0.00183264	0.0151255	40	0	Yes
11NE2	KIAA1755	20	38213141	C>A	236	1	0.423	77743	647	0.832229	0.00205228	0.0143986	40	0	Yes
11NM1	KIAA1755	20	38213141	C>A	211	1	0.473	81450	711	0.872928	0.00173491	0.0190976	40	0	Yes
11NM2	KIAA1755	20	38213141	C>A	242	2	0.826	48431	21	0.04336	0.000863188	0.0201674	40	0.0640477	No
11B	KIAA1755	20	38213141	C>A	73	0	0	76209	9	0.011809	0	0	40	1	No
11A1	KRAS	12	25245350	C>T	237	0	0	18031	0	0	-0.00333539	0.0244468	40	0.445739	No
11A2	KRAS	12	25245350	C>T	224	0	0	40246	4	0.009938	-0.00202872	0.0132835	40	0.183829	No
11A3	KRAS	12	25245350	C>T	244	0	0	38452	33	0.085821	0.00125278	0.0168002	40	2.40467e-07	Yes
11A4	KRAS	12	25245350	C>T	184	0	0	18908	0	0	-0.000424238	0.019921	40	0.491505	No
11A5	KRAS	12	25245350	C>T	135	0	0	14899	0	0	-4.85375e-05	0.017899	40	0.498918	No
11NE1	KRAS	12	25245350	C>T	236	0	0	21314	1	0.004691	-0.00153735	0.018252	40	0.366461	No
11NE2	KRAS	12	25245350	C>T	219	0	0	22672	54	0.238179	0.00219351	0.0198853	40	0	Yes
11NM1	KRAS	12	25245350	C>T	241	0	0	25598	4	0.015626	0.000216675	0.0140568	40	0.136491	No
11NM2	KRAS	12	25245350	C>T	213	0	0	25114	1	0.003981	-0.0016425	0.0159828	40	0.362476	No
11B	KRAS	12	25245350	C>T	74	0	0	22730	0	0	0	0	40	1	No
	*HGVS, human genome variation society, http://www.hgvs.org
	†Statistical analyses for judging somatic mutations, which is described at Materials and Methods. Significance: p<0.05
