# Supplementary material for: Uterine adenomyosis is an oligoclonal disorder associated with KRAS mutations
Source: Nat Commun. 2019 Dec 19;10:5785. doi: 10.1038/s41467-019-13708-y (PMC6923389; doi:10.1038/s41467-019-13708-y)
Supplement: Supplementary file 23 — Supplementary Data 20 [file 41467_2019_13708_MOESM23_ESM.xlsx]

## Sheet: SD20 Multisamples Fig4DEFSF13
Supplementary Data 20. Summary of TDS read information of patients #1, #22, #23 and #24 shown in Figures 4D-F and Supplementary Figure 13.
Sequencing sample information					Lesion sample			Control normal sample			†Statistics
Sample ID	Gene	Chr	Position	Ref>Mut	Total reads	Mut reads	VAF (%)	Total reads	Mut reads	VAF (%)	Mean	SD	Length (bp)	p-value	Significance
22A1	KRAS	12	25245350	C>T	18350	199	1.08447	14148	0	0	-0.170152	0.560913	40	0.0126515	Yes
22A2	KRAS	12	25245350	C>T	21781	3	0.013773	14148	0	0	-0.178264	0.547489	40	0.362884	No
22A3	KRAS	12	25245350	C>T	18222	2	0.010975	14148	0	0	-0.174809	0.59229	40	0.376886	No
22A4	KRAS	12	25245350	C>T	19569	1	0.00511	14148	0	0	-0.198048	0.60429	40	0.368362	No
22A5	KRAS	12	25245350	C>T	20578	3	0.014578	14148	0	0	-0.182735	0.603518	40	0.371857	No
22A6	KRAS	12	25245350	C>T	13242	0	0	14148	0	0	-0.182262	0.548251	40	0.369778	No
22EN1	KRAS	12	25245350	C>T	22351	1	0.004474	14148	0	0	-0.162237	0.506152	40	0.370939	No
22EN2	KRAS	12	25245350	C>T	6341	1	0.01577	14148	0	0	-0.191213	0.606502	40	0.366449	No
22EN3	KRAS	12	25245350	C>T	18477	193	1.04454	14148	0	0	0.00276754	0.0573375	40	0	Yes
22B	KRAS	12	25245350	C>T	14148	0	0	14148	0	0	0	0	40	1	No
22A1	PIK3CA	3	179234297	A>G	53916	0	0	70188	0	0	0.0001863	0.014614	40	0.505086	No
22A2	PIK3CA	3	179234297	A>G	41372	3	0.007251	70188	0	0	0.0111179	0.102793	40	0.515004	No
22A3	PIK3CA	3	179234297	A>G	40997	2	0.004878	70188	0	0	0.0134168	0.0995375	40	0.534181	No
22A4	PIK3CA	3	179234297	A>G	35094	4	0.011397	70188	0	0	-0.00991547	0.099246	40	0.414984	No
22A5	PIK3CA	3	179234297	A>G	72066	4	0.00555	70188	0	0	0.00174519	0.0139935	40	0.39285	No
22A6	PIK3CA	3	179234297	A>G	40604	1	0.002462	70188	0	0	0.010661	0.103015	40	0.531718	No
22EN1	PIK3CA	3	179234297	A>G	45167	61	0.135054	70188	0	0	0.00131045	0.0155271	40	0	Yes
22EN2	PIK3CA	3	179234297	A>G	56202	0	0	70188	0	0	0.000742225	0.0198702	40	0.514899	No
22EN3	PIK3CA	3	179234297	A>G	59092	2	0.003384	70188	0	0	-0.00271015	0.0110038	40	0.289851	No
22B	PIK3CA	3	179234297	A>G	70188	0	0	70188	0	0	0	0	40	1	No
23A1	KRAS	12	25245350	C>T	54047	2	0.0037	47316	2	0.004226	0.00323046	0.0276243	40	0.554083	No
23A2	KRAS	12	25245350	C>T	48396	552	1.14059	47316	2	0.004226	0.00407765	0.0287654	40	0	Yes
23A3	KRAS	12	25245350	C>T	53049	562	1.0594	47316	2	0.004226	0.00214405	0.031323	40	0	Yes
23A4	KRAS	12	25245350	C>T	47219	226	0.47862	47316	2	0.004226	0.00143846	0.0358134	40	0	Yes
23NM	KRAS	12	25245350	C>T	33797	1	0.002958	47316	2	0.004226	0.000622575	0.0431648	40	0.517468	No
23EN1	KRAS	12	25245350	C>T	51082	87	0.170314	47316	2	0.004226	-0.00246566	0.0286466	40	2.00354e-09	Yes
23EN2	KRAS	12	25245350	C>T	50249	1	0.00199	47316	2	0.004226	-0.00182774	0.0288436	40	0.505647	No
23B	KRAS	12	25245350	C>T	47316	2	0.004226	47316	2	0.004226	0	0	40	1	No
1A1	KRAS	12	25245350	C>T	29703	4	0.013466	30873	34	0.110128	-0.00165189	0.0141478	40	1	No
1A2	KRAS	12	25245350	C>T	32212	196	0.608468	30873	34	0.110128	0.000718475	0.0133596	40	0	Yes
1A3	KRAS	12	25245350	C>T	30724	69	0.22458	30873	34	0.110128	-0.0030716	0.0127504	40	0	Yes
1A4	KRAS	12	25245350	C>T	32973	22	0.066721	30873	34	0.110128	0.00218024	0.0129871	40	0.999776	No
1NE	KRAS	12	25245350	C>T	29120	60	0.206043	30873	34	0.110128	-0.000175025	0.0145966	40	2.3044e-11	Yes
1EN	KRAS	12	25245350	C>T	35109	1876	5.34336	30873	34	0.110128	-0.0009337	0.0111818	40	0	Yes
1B	KRAS	12	25245350	C>T	30873	34	0.110128	30873	34	0.110128	0	0	40	1	No
1A1	PIK3CA	3	179234297	A>G	133969	14	0.01045	124066	1	0.000806	0.00107047	0.0211326	40	0.342481	No
1A2	PIK3CA	3	179234297	A>G	133506	61	0.04569	124066	1	0.000806	-0.00189636	0.0204638	40	0.0111269	Yes
1A3	PIK3CA	3	179234297	A>G	129454	4	0.003089	124066	1	0.000806	0.0032284	0.0102994	40	0.536568	No
1A4	PIK3CA	3	179234297	A>G	133769	16	0.01196	124066	1	0.000806	-4.73375e-05	0.0104803	40	0.14258	No
1NE	PIK3CA	3	179234297	A>G	134731	10	0.007422	124066	1	0.000806	-0.000281037	0.0119837	40	0.282465	No
1EN	PIK3CA	3	179234297	A>G	129580	10398	8.02439	124066	1	0.000806	0.00114836	0.0195221	40	0	Yes
1B	PIK3CA	3	179234297	A>G	124066	1	0.000806	124066	1	0.000806	0	0	40	1	No
1A1	PIK3CA	3	179218303	G>A	97995	72	0.073473	72913	8	0.010971	-0.0131746	0.0914191	30	0.203892	No
1A2	PIK3CA	3	179218303	G>A	118235	110	0.093035	72913	8	0.010971	0.0537552	0.447817	30	0.474798	No
1A3	PIK3CA	3	179218303	G>A	85642	162	0.189159	72913	8	0.010971	0.0310463	0.25091	30	0.278792	No
1A4	PIK3CA	3	179218303	G>A	104394	100	0.09579	72913	8	0.010971	-0.0478402	0.374704	30	0.361655	No
1NE	PIK3CA	3	179218303	G>A	99881	96	0.096114	72913	8	0.010971	-0.0872098	0.655383	30	0.396283	No
1EN	PIK3CA	3	179218303	G>A	83526	3751	4.49082	72913	8	0.010971	-0.0287004	0.196036	30	0	Yes
1B	PIK3CA	3	179218303	G>A	72913	8	0.010971	72913	8	0.010971	0	0	30	1	No
24A1	KRAS	12	25245350	C>A	143877	2443	1.69798	340106	10	0.00294	0.00143995	0.0101905	40	0	Yes
24A2	KRAS	12	25245350	C>A	270766	249	0.091961	340106	10	0.00294	0.0014466	0.011186	40	2.44249e-15	Yes
24A3	KRAS	12	25245350	C>A	204663	1	0.000488	340106	10	0.00294	0.00167869	0.0103045	40	0.65574	No
24A4	KRAS	12	25245350	C>A	251181	15	0.005971	340106	10	0.00294	0.00147939	0.0106771	40	0.442229	No
24NM	KRAS	12	25245350	C>A	117452	5	0.004257	340106	10	0.00294	0.00023935	0.0133792	40	0.467901	No
24EN	KRAS	12	25245350	C>A	261193	2601	0.995815	340106	10	0.00294	-0.00195808	0.0112328	40	0	Yes
24B	KRAS	12	25245350		340106	10	0.00294	340106	10	0.00294	0	0	40	1	No
24A1	KRAS	12	25245350	C>T	143877	9	0.006255	340106	19	0.005586	0.00143995	0.0101905	40	0.530153	No
24A2	KRAS	12	25245350	C>T	270766	1172	0.432846	340106	19	0.005586	0.0014466	0.011186	40	0	Yes
24A3	KRAS	12	25245350	C>T	204663	1094	0.534537	340106	19	0.005586	0.00167869	0.0103045	40	0	Yes
24A4	KRAS	12	25245350	C>T	251181	19	0.007564	340106	19	0.005586	0.00147939	0.0106771	40	0.481377	No
24NM	KRAS	12	25245350	C>T	117452	4	0.003405	340106	19	0.005586	0.00023935	0.0133792	40	0.571779	No
24EN	KRAS	12	25245350	C>T	261193	1209	0.462876	340106	19	0.005586	-0.00195808	0.0112328	40	0	Yes
24B	KRAS	12	25245350	C>T	340106	19	0.005586	340106	19	0.005586	0	0	40	1	No
	†Statistical analyses for judging somatic mutations, which is described at Materials and Methods. Significance: p<0.05
