# Supplementary material for: Uterine adenomyosis is an oligoclonal disorder associated with KRAS mutations
Source: Nat Commun. 2019 Dec 19;10:5785. doi: 10.1038/s41467-019-13708-y (PMC6923389; doi:10.1038/s41467-019-13708-y)
Supplement: Supplementary file 24 — Supplementary Data 21 [file 41467_2019_13708_MOESM24_ESM.xlsx]

## Sheet: SD21 LCM FIg 4GHI
Supplementary Data 21. TDS read information of LCM experiments shown in Figures 4G-I.
Sample	Gene	*HGVS.p	Position	Ref>Mut	Chr	Total reads	Mut reads	VAF (%)
22B	KRAS	p.Gly12Asp	25245350	C>T	12	105105	15	0.000142714
22A1	KRAS	p.Gly12Asp	25245350	C>T	12	145477	1301	0.894299
22EN3	KRAS	p.Gly12Asp	25245350	C>T	12	165161	1206	0.730197
LCM-22A1	KRAS	p.Gly12Asp	25245350	C>T	12	94029	21679	23.0557
LCM-ADJ(22A1)	KRAS	p.Gly12Asp	25245350	C>T	12	94181	8	0.00849428
LCM-22EN3	KRAS	p.Gly12Asp	25245350	C>T	12	121713	21093	17.3301
LCM-ADJ(22EN3)	KRAS	p.Gly12Asp	25245350	C>T	12	94184	5	0.0053088
23B	KRAS	p.Gly12Asp	25245350	C>T	12	95618	10	0.0104583
23A2	KRAS	p.Gly12Asp	25245350	C>T	12	50495	606	1.20012
23EN1	KRAS	p.Gly12Asp	25245350	C>T	12	147860	317	0.214392
LCM-23A2	KRAS	p.Gly12Asp	25245350	C>T	12	117305	13830	11.7898
LCM-ADJ(23A2)	KRAS	p.Gly12Asp	25245350	C>T	12	88793	4	0.00450486
LCM-22EN1	KRAS	p.Gly12Asp	25245350	C>T	12	118423	10289	8.68835
LCM-ADJ(23EN1)	KRAS	p.Gly12Asp	25245350	C>T	12	112604	24	0.0213136
24B	KRAS	p.Gly12Val	25245350	C>A	12	54736	12	0.0219234
24A1	KRAS	p.Gly12Val	25245350	C>A	12	55875	816	1.4604
24A2	KRAS	p.Gly12Val	25245350	C>A	12	58277	7	0.0120116
24EN	KRAS	p.Gly12Val	25245350	C>A	12	64286	728	1.13244
LCM-24A1	KRAS	p.Gly12Val	25245350	C>A	12	48715	15451	31.7171
LCM-ADJ(24A1)	KRAS	p.Gly12Val	25245350	C>A	12	71781	3	0.00417938
LCM-24EN	KRAS	p.Gly12Val	25245350	C>A	12	32862	9161	27.8772
LCM-ADJ(24EN)	KRAS	p.Gly12Val	25245350	C>A	12	55470	15	0.0270416
24B	KRAS	p.Gly12Asp	25245350	C>T	12	54736	6	0.0109617
24A1	KRAS	p.Gly12Asp	25245350	C>T	12	55875	5	0.00894855
24A2	KRAS	p.Gly12Asp	25245350	C>T	12	58277	196	0.336325
24EN	KRAS	p.Gly12Asp	25245350	C>T	12	64286	435	0.676664
LCM-24A1	KRAS	p.Gly12Asp	25245350	C>T	12	47030	10253	21.801
LCM-ADJ(24A1)	KRAS	p.Gly12Asp	25245350	C>T	12	71781	5	0.00696563
LCM-24EN	KRAS	p.Gly12Asp	25245350	C>T	12	32862	3335	10.1485
LCM-ADJ(24EN)	KRAS	p.Gly12Asp	25245350	C>T	12	62586	136	0.217301
	*HGVS, human genome variation society, http://www.hgvs.org
