# Supplementary material for: Uterine adenomyosis is an oligoclonal disorder associated with KRAS mutations
Source: Nat Commun. 2019 Dec 19;10:5785. doi: 10.1038/s41467-019-13708-y (PMC6923389; doi:10.1038/s41467-019-13708-y)
Supplement: Supplementary file 25 — Supplementary Data 22 [file 41467_2019_13708_MOESM25_ESM.xlsx]

## Sheet: SD22 ClincharactKRAS Table1
Supplementary Data 22. Relationship between patients' characteristics and KRAS mutation status in adenomyosis related to Table 1.
	Value (%)
Characteristic	KRAS wild type patient (N=44)	KRAS mutated patient (N=26)
DNG1
Untreated patient (N=57) –no. (%)	42/57 (73.68)	15/57 (26.31)
Treated patient (N=13)–no. (%)	2/13 (15.38)	11/13 (84.62)
PR-IHC2
Negative (N=50) –no. (%)	37/50 (74.00)	13/50 (26.00)
Positive (N=20) –no. (%)	7/20 (35.00)	13/20 (65.00)
Endometriosis co-occurrence
Adenomyosis alone –no. (%)	18/22 (81.82)	4/22 (18.18)
Co-occurrence –no. (%)	26/48 (54.17)	22/48 (45.83)
EN-OV3 co-occurrence
Adenomyosis alone –no. (%)	32/40 (80.00)	8/40 (20.00)
Co-occurrence –no. (%)	12/30 (40.00)	18/30 (60.00)
EN-DI4 co-occurrence
Adenomyosis alone –no. (%)	35/49 (71.43)	14/49 (28.57)
Co-occurrence –no. (%)	9/21 (42.86)	12/21 (57.14)
Ovarian cancer co-occurrence
Adenomyosis alone –no. (%)	0/65 (0.00)	0/65 (0.00)
Co-occurrence –no. (%)	0/5 (0.00)	5/5 (100.00)
1DNG, dienogest
2PR-IHC, immunohistochemitry of progesterone receptors shown in Figure 7
3EN-OV, ovarian endometrioma; 4EN-DI, deep infiltrating endometriosis
