# Supplementary material for: Uterine adenomyosis is an oligoclonal disorder associated with KRAS mutations
Source: Nat Commun. 2019 Dec 19;10:5785. doi: 10.1038/s41467-019-13708-y (PMC6923389; doi:10.1038/s41467-019-13708-y)
Supplement: Supplementary file 26 — Supplementary Data 23 [file 41467_2019_13708_MOESM26_ESM.xlsx]

## Sheet: SD23 Clincharact Fig5
Supplementary Data 23. Summary of clinical characteristics of patients and NGS experiments shown in Figure 5.
Patinet ID	Sample	Age	PT	DNG	GnRHa	LNG-IUS	Disease	A	EN	EN-OV	EN-DIE	EN-PE	LM	VT	EC	CC	CS	DC	VD	AS	PB	HS	G	SH	KRAS (p.G12/p.G13)	KRAS (p.Q61)	PIK3CA (p.E542-E545)	PIK3CA (p.H1047)	PPP2R1A (R179-R183)
11	Fresh frozen	41	1	1	0	0	A	1	1	1	1	0	0	1	0	0	0	0	0	0	0	1	0	0	1	0	0	1	0
20	FFPE	40	1	0	1	0	A	1	1	0	0	1	0	0	0	0	0	1	0	1	0	1	1	1	0	0	0	0	0
23	FFPE	43	1	1	0	0	A	1	1	1	1	0	1	0	0	0	0	0	1	0	0	1	1	0	1	0	0	0	0
30	FFPE	46	0	0	0	0	A	1	1	0	0	1	1	0	0	0	0	0	0	0	0	1	0	0	0	0	0	0	0
38	FFPE	47	1	0	1	0	A	1	1	0	0	1	0	0	0	0	0	0	0	0	0	1	0	0	1	0	0	0	0
44	FFPE	44	1	0	1	0	A	1	0	0	0	0	1	0	0	0	1	1	0	1	0	1	1	1	0	0	0	0	0
51	FFPE	45	1	0	1	0	A	1	1	1	0	0	1	0	0	0	0	0	0	0	0	1	0	0	0	0	0	0	0
57	FFPE	41	1	1	0	1	A	1	0	0	0	0	1	0	0	0	0	1	0	1	0	1	1	0	1	0	0	0	0
58	FFPE	47	1	0	1	1	A	1	0	0	0	0	1	0	0	0	0	0	1	0	0	1	1	0	1	0	0	0	0
61	FFPE	49	1	0	1	0	A	1	1	0	0	1	1	0	0	0	0	0	0	0	0	1	0	0	0	0	0	0	0
65	FFPE	44	1	0	1	0	A	1	0	0	0	0	1	0	0	0	0	0	0	0	0	1	0	0	0	0	0	0	0
69	FFPE	46	1	0	1	0	A	1	0	0	0	0	0	0	0	0	0	0	0	0	0	1	0	0	0	0	0	0	0
70	Fresh frozen	43	0	0	0	0	A	1	0	0	0	0	0	0	0	0	1	0	0	1	0	1	1	0	0	0	0	0	0
71	Fresh frozen	51	1	1	0	1	A	1	0	0	0	0	1	0	0	0	3	0	0	0	0	1	1	0	1	0	0	1	0
72	Fresh frozen	43	0	0	0	0	A	1	0	0	0	0	1	0	0	0	0	0	2	0	0	1	1	1	1	0	0	0	0
73	Fresh frozen	50	1	1	0	0	A	1	1	1	0	0	0	1	0	0	0	0	0	0	0	1	0	0	1	0	0	0	0
74	Fresh frozen	42	0	0	0	0	A	1	0	0	0	0	0	0	0	0	0	0	0	0	0	1	1	0	1	0	0	0	0
75	Fresh frozen	42	0	0	0	0	A	1	1	1	0	0	1	1	0	0	0	0	0	0	0	1	0	0	1	0	0	0	0
76	FFPE	43	1	0	1	0	Non-A/E	0	0	0	0	0	1	0	0	0	0	0	2	0	0	1	1	0	1	0	1	0	1
77	FFPE	51	0	0	0	0	Non-A/E	0	0	0	0	0	1	0	0	0	0	0	1	0	unknown	1	1	0	1	0	1	0	0
78	FFPE	46	1	0	1	0	Non-A/E	0	0	0	0	0	1	0	0	0	1	0	0	0	unknown	1	1	0	1	0	0	0	0
79	FFPE	41	0	0	0	0	Non-A/E	0	0	0	0	0	1	0	0	0	0	0	0	0	0	1	0	0	1	0	0	0	0
80	Fresh frozen	46	0	0	0	0	Non-A/E	0	0	0	0	0	0	1	0	0	0	0	0	0	0	1	0	0	1	0	0	0	0
81	Fresh frozen	42	0	0	0	0	Non-A/E	0	0	0	0	0	1	0	0	0	0	0	0	0	0	1	0	0	1	0	0	0	0
82	Fresh frozen	51	0	0	0	0	Non-A/E	0	0	0	0	0	0	0	0	0	1	0	0	0	0	1	1	0	0	1	0	0	0
83	FFPE	47	1	0	1	0	Non-A/E	0	0	0	0	0	1	0	0	0	0	0	1	0	unknown	1	1	0	0	0	0	1	1
84	FFPE	49	1	0	1	0	Non-A/E	0	0	0	0	0	1	0	0	0	1	0	2	0	0	1	1	0	0	0	0	1	0
85	FFPE	38	1	0	1	0	Non-A/E	0	0	0	0	0	1	0	0	0	0	0	2	0	0	1	1	0	0	0	0	1	0
86	Fresh frozen	35	0	0	0	0	Non-A/E	0	0	0	0	0	0	1	0	0	0	0	0	0	0	1	0	0	0	0	0	1	0
87	FFPE	48	1	0	1	0	Non-A/E	0	0	0	0	0	1	0	0	0	0	0	0	0	0	1	0	0	0	0	0	0	1
88	Fresh frozen	49	1	0	1	0	Non-A/E	0	0	0	0	0	1	0	0	0	0	0	0	0	0	1	0	0	0	0	0	0	0
89	FFPE	42	0	0	0	0	Non-A/E	0	0	0	0	0	0	0	0	1	0	0	2	0	0	1	1	0	0	0	0	0	0
90	FFPE	43	0	0	0	0	Non-A/E	0	0	0	0	0	0	0	0	1	0	0	0	0	0	1	0	1	0	0	0	0	0
91	FFPE	50	0	0	0	0	Non-A/E	0	0	0	0	0	0	0	0	1	0	0	1	0	unknown	1	1	0	0	0	0	0	0
92	FFPE	44	0	0	0	0	Non-A/E	0	0	0	0	0	0	0	0	1	2	0	0	0	unknown	1	1	0	0	0	0	0	0
93	FFPE	45	1	0	1	0	Non-A/E	0	0	0	0	0	1	0	0	0	0	0	1	0	unknown	1	1	0	0	0	0	0	0
94	FFPE	46	1	0	1	0	Non-A/E	0	0	0	0	0	1	0	0	0	0	0	0	0	0	1	0	1	0	0	0	0	0
95	FFPE	49	1	0	1	0	Non-A/E	0	0	0	0	0	1	0	0	0	0	0	0	0	0	1	0	0	0	0	0	0	0
96	FFPE	42	1	0	1	0	Non-A/E	0	0	0	0	0	1	0	0	0	0	0	0	0	0	1	0	0	0	0	0	0	0
97	FFPE	47	1	0	1	0	Non-A/E	0	0	0	0	0	1	0	0	0	0	0	2	0	0	1	1	0	0	0	0	0	0
98	FFPE	46	0	0	0	0	Non-A/E	0	0	0	0	0	1	0	0	0	0	0	0	0	0	1	0	0	0	0	0	0	0
99	FFPE	51	1	0	1	0	Non-A/E	0	0	0	0	0	1	0	0	0	0	0	0	0	0	1	0	0	0	0	0	0	0
100	Fresh frozen	33	0	0	0	0	E	0	1	1	0	0	0	1	0	0	0	1	1	1	0	1	1	0	1	0	0	1	1
101	FFPE	47	1	1	1	0	E	0	1	1	0	0	1	0	0	0	0	0	0	0	0	1	0	1	1	0	1	1	0
102	Fresh frozen	37	1	1	0	0	E	0	1	0	1	0	0	0	0	0	0	0	0	0	0	1	0	0	1	0	1	0	0
103	Fresh frozen	50	1	1	0	0	E	0	1	1	0	0	1	1	0	0	0	0	0	0	0	1	0	0	1	0	0	0	1
104	Fresh frozen	42	0	0	0	0	E	0	1	1	0	0	0	1	0	0	0	0	2	0	0	1	1	0	1	0	0	0	0
105	Fresh frozen	65	0	0	0	0	E	0	1	1	0	0	0	1	0	0	2	0	1	0	0	1	1	0	1	0	0	0	0
106	Fresh frozen	48	1	1	0	0	E	0	1	1	0	0	0	1	0	0	0	0	0	0	0	1	0	0	1	0	0	0	0
107	FFPE	44	0	0	0	0	E	0	1	1	0	0	1	0	0	0	0	0	0	0	0	1	0	0	0	0	1	1	0
108	FFPE	52	0	0	0	0	E	0	1	1	1	0	1	0	0	0	0	0	0	0	0	1	0	0	0	0	0	1	0
109	FFPE	46	1	0	1	0	E	0	1	1	1	0	1	0	0	0	1	0	1	0	0	1	1	0	0	0	0	0	0
110	FFPE	45	0	0	0	0	E	0	1	1	0	0	1	0	0	0	0	0	0	0	0	1	0	1	0	0	0	0	0
111	FFPE	47	1	0	1	0	E	0	1	1	0	0	1	0	0	0	0	0	0	0	0	1	0	0	0	0	0	0	0
112	FFPE	43	1	0	1	0	E	0	1	1	0	0	1	0	0	0	0	0	0	0	0	1	0	0	0	0	0	0	0
113	FFPE	43	0	0	0	0	E	0	1	0	1	0	1	0	0	0	0	0	0	0	0	1	0	0	0	0	0	0	0
A: Adenomyosis; EN: Endometriosis; EN-OV:Endometrioma; EN-DIE: Deep infiltrating endometriosis; EN-PE: Peritoneal endometriosis
CS: Caesarean section; DC: Dilatation and curettage; VD: Vaginal delivery; AS: Abortion or stillborn; PB: Premature birth; HS: Hysterectomy
Disease: A: Adenomyosis; E: Endometriosis without adenomyosis; Non-A/E: Neither adenomyosis nor endometriosis
HS: Hysterectomy; GP: Gravidity or Parity
LM: Leiomyoma; VT: Ovarian cancer; EC: Endometrial cancer; CC: Cervical cancer
PT: Preoperative treatment; DNG, dienogest; GnRHa, gonadotrophin-releasing hormone agonist; LNG-IUS, levonorgestrel-releasing intrauterine systems
