# Supplementary material for: Uterine adenomyosis is an oligoclonal disorder associated with KRAS mutations
Source: Nat Commun. 2019 Dec 19;10:5785. doi: 10.1038/s41467-019-13708-y (PMC6923389; doi:10.1038/s41467-019-13708-y)
Supplement: Supplementary file 27 — Supplementary Data 24 [file 41467_2019_13708_MOESM27_ESM.xlsx]

## Sheet: SD24 Clincharact Fig5
Supplementary Data 24. Summary of patients' characteristics and somatic mutations between disease types shown in Figure 5.
Characteristic	Group A (N=18)	Group Non-A/E (N=24)	Group E (N=14)
Median age at operation (range) –yr	44.0 (40–51)	46.0 (35–51)	45.5 (33–65)
Preoperative treatment –no. (%)	13/18 (72.22)	13/24 (54.17)	7/14 (50.00)
DNG1–no. (%)	5/18 (27.78)	0/24 (0.00)	4/14 (28.57)
GnRHa2–no. (%)	8/18 (44.44)	13/24 (54.17)	4/14 (28.57)
LNG-IUS3–no. (%)	3/18 (16.67)	0/24 (0.00)	0/14 (0.00)
Disease co-occurrence
Leiomyoma –no. (%)	11/18 (61.11)	17/24 (70.83)	9/14 (64.29)
Ovarian cancer –no. (%)	3/18 (16.67)	2/24 (8.33)	5/14 (35.71)
Endometrial cancer –no. (%)	0/18 (0.00)	0/24 (0.00)	0/14 (0.00)
Cervical cancer –no. (%)	0/18 (0.00)	4/24 (16.67)	0/14 (0.00)
History
Caesarean section –no. (%)	3/18 (16.67)	4/24 (16.67)	2/14 (14.29)
Dilatation and curettage –no. (%)	3/18 (16.67)	0/24 (0.00)	1/14 (7.14)
Vaginal delivery –no. (%)	3/18 (16.67)	9/24 (37.50)	4/14 (28.57)
Abortion or Stillborn –no. (%)	4/18 (22.22)	0/24 (0.00)	1/14 (7.14)
Hysterectomy –no. (%)	18/18 (100.00)	24/24 (100.00)	14/14 (100.00)
Gravidity and Parity –no. (%)	9/18 (50.00)	12/24 (50.00)	4/14 (28.57)
Smoking history –no. (%)	3/18 (16.67)	2/24 (8.33)	2/14 (14.29)
Cancer driver gene mutations in histologically normal endometrium
KRAS p.G12/G13	10/18 (55.56)	6/24 (25.00)	7/14 (50.00)
KRAS p.Q61	0/18 (0.00)	1/24 (4.17)	0/14 (0.00)
PIK3CA p.E542-E545	0/18 (0.00)	2/24 (8.33)	3/14 (21.43)
PIK3CA p.H1047	2/18 (11.11)	4/24 (16.67)	4/14 (28.57)
PPP2R1A p.R179-R183	0/18 (0.00)	3/24 (12.50)	2/14 (14.29)
1DNG, dienogest; 2GnRHa, gonadotrophin-releasing hormone agonist
3LNG-IUS, levonorgestrel-releasing intrauterine systems
