# Supplementary material for: Uterine adenomyosis is an oligoclonal disorder associated with KRAS mutations
Source: Nat Commun. 2019 Dec 19;10:5785. doi: 10.1038/s41467-019-13708-y (PMC6923389; doi:10.1038/s41467-019-13708-y)
Supplement: Supplementary file 28 — Supplementary Data 25 [file 41467_2019_13708_MOESM28_ESM.xlsx]

## Sheet: SD25 ClincharactKRAS Fig1Tab5
Supplementary Data 25. Relationship between patients' characteristics and KRAS mutation status related to Table 1 shown in Figure 5.
	Value (%)
Characteristic	Group A (N=18)			Group Non-A/E (N=24)			Group E (N=14)
	KRAS wild type patient (N=8)	KRAS mutated patient (N=10)		KRAS wild type patient (N=17)	KRAS mutated patient (N=7)		KRAS wild type patient (N=7)	KRAS mutated patient (N=7)
Median age at operation (range) –yr	44.6 (40–49)	43.0 (41–51)		46.0 (35–51)	46.0 (41–51)		45.0 (43–52)	47.0 (33–65)
Preoperative treatment –no. (%)	6/8 (75.00)	7/10 (70.00)		11/17 (64.71)	2/7 (28.57)		3/7 (42.86)	4/7 (57.14)
DNG1–no. (%)	0/8 (0.00)	5/10 (50.00)		0/17 (0.00)	0/7 (0.00)		0/7 (0.00)	4/7 (57.14)
GnRHa2–no. (%)	6/8 (75.00)	2/10 (20.00)		11/17 (64.71)	2/7 (28.57)		3/7 (42.86)	1/7 (14.29)
LNG-IUS3–no. (%)	0/8 (0.00)	3/10 (30.00)		0/17 (0.00)	0/7 (0.00)		0/7 (0.00)	0/7 (0.00)
Disease co-occurrence
Leiomyoma –no. (%)	5/8 (62.5)	6/10 (60.00)		12/17 (70.59)	5/7 (71.43)		7/7 (100.00)	2/7 (28.57)
Ovarian cancer –no. (%)	0/8 (0.00)	3/10 (30.00)		1/17 (5.88)	1/7 (14.29)		0/7 (0.00)	5/7 (71.43)
Endometrial cancer –no. (%)	0/8 (0.00)	0/10 (00.00)		0/17 (0.00)	0/7 (0.00)		0/7 (0.00)	0/7 (0.00)
Cervical cancer –no. (%)	0/8 (0.00)	0/10 (00.00)		4/17 (23.53)	0/7 (0.00)		0/7 (0.00)	0/7 (0.00)
History
Caesarean section –no. (%)	2/8 (25.00)	1/10 (10.00)		2/17 (11.76)	2/7 (28.57)		1/7 (14.29)	1/7 (14.29)
Dilatation and curettage –no. (%)	2/8 (25.00)	1/10 (10.00)		0/17 (0.00)	0/7 (0.00)		0/7 (0.00)	1/7 (14.29)
Vaginal delivery –no. (%)	0/8 (0.00)	3/10 (30.00)		7/17 (41.18)	2/7 (28.57)		1/7 (14.29)	3/7 (42.86)
Abortion or Stillborn –no. (%)	3/8 (37.5)	1/10 (10.00)		0/17 (0.00)	0/7 (0.00)		0/7 (0.00)	1/7 (14.29)
Gravidity –no. (%)	3/8 (37.5)	6/10 (60.00)		8/17 (47.06)	4/7 (57.14)		1/7 (14.29)	3/7 (42.86)
Smoking history –no. (%)	2/8 (25.00)	1/10 (10.00)		2/17 (11.76)	0/7 (0.00)		1/7 (14.29)	1/7 (14.29)
1DNG, dienogest; 2GnRHa, gonadotrophin-releasing hormone agonist
3LNG-IUS, levonorgestrel-releasing intrauterine systems
