# Supplementary material for: Uterine adenomyosis is an oligoclonal disorder associated with KRAS mutations
Source: Nat Commun. 2019 Dec 19;10:5785. doi: 10.1038/s41467-019-13708-y (PMC6923389; doi:10.1038/s41467-019-13708-y)
Supplement: Supplementary file 29 — Supplementary Data 26 [file 41467_2019_13708_MOESM29_ESM.xlsx]

## Sheet: SD26 TDS Fig5
Supplementary Data 26. Summary of TDS read information shown in Figures 5.
Sample ID	Disease	Tissue	Gene	Protein	Chr	Pos	Ref>Mut	Total reads	Mut reads	VAF (%)
57NM	A	NM	KRAS	KRAS p.G12/G13)	12	25245348	C>T	7160	1	0.0139665
58NM	A	NM	KRAS	KRAS p.G12/G13)	12	25245351	C>T	7651	1	0.0130702
20NM	A	NM	KRAS	KRAS p.G12/G13)	12	25245350	C>A	7782	11	0.141352
44NM	A	NM	KRAS	KRAS p.G12/G13)	12	25245350	C>A	11156	17	0.152384
30NM	A	NM	KRAS	KRAS p.G12/G13)	12	25245350	C>A	4983	5	0.100341
38NM	A	NM	KRAS	KRAS p.G12/G13)	12	25245351	C>T	14560	2	0.0137363
61NM	A	NM	KRAS	KRAS p.G12/G13)	12	25245350	C>A	2754	2	0.0726216
65NM	A	NM	KRAS	KRAS p.G12/G13)	12	25245350	C>A	13114	16	0.122007
23NM	A	NM	KRAS	KRAS p.G12/G13)	12	25245350	C>A	7039	11	0.156272
69NM	A	NM	KRAS	KRAS p.G12/G13)	12	25245350	C>A	8817	11	0.124759
89NM	Non-A/E	NM	KRAS	KRAS p.G12/G13)	12	25245350	C>G	14805	22	0.148598
90NM	Non-A/E	NM	KRAS	KRAS p.G12/G13)	12	25245350	C>A	9060	9	0.0993377
91NM	Non-A/E	NM	KRAS	KRAS p.G12/G13)	12	25245351	C>A	4499	1	0.0222272
92NM	Non-A/E	NM	KRAS	KRAS p.G12/G13)	12	25245350	C>T	16956	85	0.501297
101NM	E	NM	KRAS	KRAS p.G12/G13)	12	25245351	C>T	10507	2	0.0190349
78NM	Non-A/E	NM	KRAS	KRAS p.G12/G13)	12	25245349	A>C	6307	1	0.0158554
84NM	Non-A/E	NM	KRAS	KRAS p.G12/G13)	12	25245350	C>T	9117	27	0.29615
107NM	E	NM	KRAS	KRAS p.G12/G13)	12	25245350	C>T	6328	2	0.0316056
93NM	Non-A/E	NM	KRAS	KRAS p.G12/G13)	12	25245347	C>G	8541	1	0.0117082
108NM	E	NM	KRAS	KRAS p.G12/G13)	12	25245348	C>T	7194	2	0.0278009
109NM	E	NM	KRAS	KRAS p.G12/G13)	12	25245348	C>T	12742	2	0.0156961
110NM	E	NM	KRAS	KRAS p.G12/G13)	12	25245351	C>A	14477	1	0.00690751
77NM	Non-A/E	NM	KRAS	KRAS p.G12/G13)	12	25245347	C>A	10284	1	0.00972384
94NM	Non-A/E	NM	KRAS	KRAS p.G12/G13)	12	25245349	A>C	14236	2	0.0140489
111NM	E	NM	KRAS	KRAS p.G12/G13)	12	25245351	C>T	17301	5	0.0289001
85NM	Non-A/E	NM	KRAS	KRAS p.G12/G13)	12	25245349	A>C	13878	3	0.0216169
112NM	E	NM	KRAS	KRAS p.G12/G13)	12	25245348	C>A	19624	5	0.025479
76NM	Non-A/E	NM	KRAS	KRAS p.G12/G13)	12	25245350	C>A	2569	3	0.116777
83NM	Non-A/E	NM	KRAS	KRAS p.G12/G13)	12	25245350	C>G	4643	2	0.0430756
95NM	Non-A/E	NM	KRAS	KRAS p.G12/G13)	12	25245351	C>T	34693	3	0.00864728
96NM	Non-A/E	NM	KRAS	KRAS p.G12/G13)	12	25245349	A>T	23648	3	0.0126861
97NM	Non-A/E	NM	KRAS	KRAS p.G12/G13)	12	25245351	C>A	22689	3	0.0132223
98NM	Non-A/E	NM	KRAS	KRAS p.G12/G13)	12	25245349	A>T	31141	3	0.0096336
99NM	Non-A/E	NM	KRAS	KRAS p.G12/G13)	12	25245348	C>T	33104	3	0.00906235
87NM	Non-A/E	NM	KRAS	KRAS p.G12/G13)	12	25245351	C>A	18908	30	0.158663
113NM	E	NM	KRAS	KRAS p.G12/G13)	12	25245351	C>T	6194	19	0.306748
79NM	Non-A/E	NM	KRAS	KRAS p.G12/G13)	12	25245348	C>T	20038	3	0.0149716
51NM	A	NM	KRAS	KRAS p.G12/G13)	12	25245350	C>A	5758	4	0.0694686
11NM	A	NM	KRAS	KRAS p.G12/G13)	12	25245350	C>A	3100	3	0.0967742
70NM	A	NM	KRAS	KRAS p.G12/G13)	12	25245350	C>A	4347	3	0.0690131
72NM	A	NM	KRAS	KRAS p.G12/G13)	12	25245350	C>G	13748	1	0.00727379
73NM	A	NM	KRAS	KRAS p.G12/G13)	12	25245349	A>T	11091	3	0.027049
74NM	A	NM	KRAS	KRAS p.G12/G13)	12	25245349	A>G	6916	1	0.0144592
71NM	A	NM	KRAS	KRAS p.G12/G13)	12	25245350	C>T	6723	2	0.0297486
103NM	E	NM	KRAS	KRAS p.G12/G13)	12	25245347	C>T	8917	2	0.0224291
102NM	E	NM	KRAS	KRAS p.G12/G13)	12	25245351	C>T	21853	1	0.00457603
82NM	Non-A/E	NM	KRAS	KRAS p.G12/G13)	12	25245348	C>T	14043	2	0.014242
86NM	Non-A/E	NM	KRAS	KRAS p.G12/G13)	12	25245348	C>T	7421	2	0.0269505
80NM	Non-A/E	NM	KRAS	KRAS p.G12/G13)	12	25245351	C>A	9576	10	0.104428
104NM	E	NM	KRAS	KRAS p.G12/G13)	12	25245348	C>T	11118	2	0.0179888
105NM	E	NM	KRAS	KRAS p.G12/G13)	12	25245349	A>T	14044	2	0.014241
106NM	E	NM	KRAS	KRAS p.G12/G13)	12	25245351	C>A	14939	2	0.0133878
75NM	A	NM	KRAS	KRAS p.G12/G13)	12	25245350	C>A	49713	21	0.0422425
81NM	Non-A/E	NM	KRAS	KRAS p.G12/G13)	12	25245349	A>G	75532	11	0.0145634
88NM	Non-A/E	NM	KRAS	KRAS p.G12/G13)	12	25245347	C>A	16388	3	0.0183061
100NM	E	NM	KRAS	KRAS p.G12/G13)	12	25245350	C>A	5741	7	0.12193
57NE	A	NE	KRAS	KRAS p.G12/G13)	12	25245351	C>A	14449	875	6.05578
58NE	A	NE	KRAS	KRAS p.G12/G13)	12	25245350	C>T	13576	180	1.32587
20NE	A	NE	KRAS	KRAS p.G12/G13)	12	25245350	C>A	21251	26	0.122347
44NE	A	NE	KRAS	KRAS p.G12/G13)	12	25245350	C>A	12942	16	0.123628
30NE	A	NE	KRAS	KRAS p.G12/G13)	12	25245350	C>A	1118	3	0.268336
38NE	A	NE	KRAS	KRAS p.G12/G13)	12	25245350	C>A	2089	49	2.34562
61NE	A	NE	KRAS	KRAS p.G12/G13)	12	25245350	C>A	7322	15	0.204862
65NE	A	NE	KRAS	KRAS p.G12/G13)	12	25245350	C>A	6457	14	0.216819
23NE	A	NE	KRAS	KRAS p.G12/G13)	12	25245350	C>T	4264	65	1.52439
69NE	A	NE	KRAS	KRAS p.G12/G13)	12	25245350	C>A	4354	8	0.183739
89NE	Non-A/E	NE	KRAS	KRAS p.G12/G13)	12	25245351	C>T	27248	7	0.02569
90NE	Non-A/E	NE	KRAS	KRAS p.G12/G13)	12	25245347	C>A	13653	3	0.0219732
91NE	Non-A/E	NE	KRAS	KRAS p.G12/G13)	12	25245349	A>T	11081	2	0.0180489
92NE	Non-A/E	NE	KRAS	KRAS p.G12/G13)	12	25245348	C>T	24813	7	0.028211
101NE	E	NE	KRAS	KRAS p.G12/G13)	12	25245350	C>A	12034	117	0.972245
78NE	Non-A/E	NE	KRAS	KRAS p.G12/G13)	12	25245350	C>G	9618	69	0.717405
84NE	Non-A/E	NE	KRAS	KRAS p.G12/G13)	12	25245350	C>G	14846	14	0.0943015
107NE	E	NE	KRAS	KRAS p.G12/G13)	12	25245351	C>A	16867	43	0.254936
93NE	Non-A/E	NE	KRAS	KRAS p.G12/G13)	12	25245348	C>T	11509	3	0.0260666
108NE	E	NE	KRAS	KRAS p.G12/G13)	12	25245348	C>G	9725	1	0.0102828
109NE	E	NE	KRAS	KRAS p.G12/G13)	12	25245347	C>T	13228	10	0.0755972
110NE	E	NE	KRAS	KRAS p.G12/G13)	12	25245347	C>T	10082	13	0.128943
77NE	Non-A/E	NE	KRAS	KRAS p.G12/G13)	12	25245350	C>A	16763	112	0.668138
94NE	Non-A/E	NE	KRAS	KRAS p.G12/G13)	12	25245348	C>T	13886	4	0.028806
111NE	E	NE	KRAS	KRAS p.G12/G13)	12	25245350	C>T	17509	45	0.257011
85NE	Non-A/E	NE	KRAS	KRAS p.G12/G13)	12	25245348	C>T	14661	40	0.272833
112NE	E	NE	KRAS	KRAS p.G12/G13)	12	25245349	A>G	11832	2	0.0169033
76NE	Non-A/E	NE	KRAS	KRAS p.G12/G13)	12	25245350	C>T	31556	388	1.22956
83NE	Non-A/E	NE	KRAS	KRAS p.G12/G13)	12	25245348	C>T	24531	2	0.00815295
95NE	Non-A/E	NE	KRAS	KRAS p.G12/G13)	12	25245348	C>T	1527	1	0.0654879
96NE	Non-A/E	NE	KRAS	KRAS p.G12/G13)	12	25245349	A>G	26241	3	0.0114325
97NE	Non-A/E	NE	KRAS	KRAS p.G12/G13)	12	25245350	C>A	33824	4	0.0118259
98NE	Non-A/E	NE	KRAS	KRAS p.G12/G13)	12	25245348	C>T	20833	3	0.0144002
99NE	Non-A/E	NE	KRAS	KRAS p.G12/G13)	12	25245348	C>G	27985	2	0.00714669
87NE	Non-A/E	NE	KRAS	KRAS p.G12/G13)	12	25245348	C>T	29277	4	0.0136626
113NE	E	NE	KRAS	KRAS p.G12/G13)	12	25245350	C>G	25092	7	0.0278973
79NE	Non-A/E	NE	KRAS	KRAS p.G12/G13)	12	25245351	C>A	26530	187	0.704862
51NE	A	NE	KRAS	KRAS p.G12/G13)	12	25245350	C>A	11284	10	0.0886211
11NE	A	NE	KRAS	KRAS p.G12/G13)	12	25245351	C>A	4308	124	2.87837
70NE	A	NE	KRAS	KRAS p.G12/G13)	12	25245350	C>A	2940	3	0.102041
72NE	A	NE	KRAS	KRAS p.G12/G13)	12	25245350	C>G	5515	262	4.75068
73NE	A	NE	KRAS	KRAS p.G12/G13)	12	25245350	C>T	6307	193	3.06009
74NE	A	NE	KRAS	KRAS p.G12/G13)	12	25245350	C>A	3198	136	4.25266
71NE	A	NE	KRAS	KRAS p.G12/G13)	12	25245350	C>T	5352	35	0.653961
103NE	E	NE	KRAS	KRAS p.G12/G13)	12	25245351	C>A	7684	57	0.741801
102NE	E	NE	KRAS	KRAS p.G12/G13)	12	25245350	C>T	9256	75	0.810285
82NE	Non-A/E	NE	KRAS	KRAS p.G12/G13)	12	25245351	C>T	22650	11	0.0485651
86NE	Non-A/E	NE	KRAS	KRAS p.G12/G13)	12	25245351	C>A	9542	22	0.23056
104NE	E	NE	KRAS	KRAS p.G12/G13)	12	25245347	C>T	14046	351	2.49893
80NE	Non-A/E	NE	KRAS	KRAS p.G12/G13)	12	25245350	C>A	7113	95	1.33558
105NE	E	NE	KRAS	KRAS p.G12/G13)	12	25245350	C>A	3319	57	1.71738
88NE	Non-A/E	NE	KRAS	KRAS p.G12/G13)	12	25245350	C>A	12954	24	0.185271
75NE	A	NE	KRAS	KRAS p.G12/G13)	12	25245351	C>A	14727	204	1.38521
81NE	Non-A/E	NE	KRAS	KRAS p.G12/G13)	12	25245351	C>A	10030	145	1.44566
106NE	E	NE	KRAS	KRAS p.G12/G13)	12	25245350	C>A	9324	324	3.4749
100NE	E	NE	KRAS	KRAS p.G12/G13)	12	25245350	C>A	5190	52	1.00193
57NM	A	NM	KRAS	KRAS (p.Q61)	12	25227341	T>C	16186	3	0.0185345
58NM	A	NM	KRAS	KRAS (p.Q61)	12	25227342	T>C	14123	3	0.0212419
20NM	A	NM	KRAS	KRAS (p.Q61)	12	25227342	T>C	13948	8	0.0573559
44NM	A	NM	KRAS	KRAS (p.Q61)	12	25227341	T>G	14256	5	0.035073
30NM	A	NM	KRAS	KRAS (p.Q61)	12	25227341	T>G	8954	5	0.055841
38NM	A	NM	KRAS	KRAS (p.Q61)	12	25227342	T>C	22465	9	0.0400623
61NM	A	NM	KRAS	KRAS (p.Q61)	12	25227341	T>G	11697	5	0.042746
65NM	A	NM	KRAS	KRAS (p.Q61)	12	25227342	T>C	12784	8	0.0625782
23NM	A	NM	KRAS	KRAS (p.Q61)	12	25227342	T>C	6717	4	0.0595504
69NM	A	NM	KRAS	KRAS (p.Q61)	12	25227341	T>G	6111	2	0.0327279
89NM	Non-A/E	NM	KRAS	KRAS (p.Q61)	12	25227342	T>C	24017	11	0.0458009
90NM	Non-A/E	NM	KRAS	KRAS (p.Q61)	12	25227341	T>G	28577	147	0.5144
91NM	Non-A/E	NM	KRAS	KRAS (p.Q61)	12	25227342	T>C	27518	7	0.0254379
92NM	Non-A/E	NM	KRAS	KRAS (p.Q61)	12	25227342	T>C	40498	16	0.0395081
101NM	E	NM	KRAS	KRAS (p.Q61)	12	25227341	T>A	21490	4	0.0186133
78NM	Non-A/E	NM	KRAS	KRAS (p.Q61)	12	25227342	T>C	25758	6	0.0232937
84NM	Non-A/E	NM	KRAS	KRAS (p.Q61)	12	25227342	T>C	26466	6	0.0226706
107NM	E	NM	KRAS	KRAS (p.Q61)	12	25227343	G>A	22630	3	0.0132567
93NM	Non-A/E	NM	KRAS	KRAS (p.Q61)	12	25227342	T>C	24962	6	0.0240365
108NM	E	NM	KRAS	KRAS (p.Q61)	12	25227341	T>A	18957	5	0.0263755
109NM	E	NM	KRAS	KRAS (p.Q61)	12	25227342	T>C	18247	6	0.0328821
110NM	E	NM	KRAS	KRAS (p.Q61)	12	25227341	T>A	23830	5	0.020982
77NM	Non-A/E	NM	KRAS	KRAS (p.Q61)	12	25227342	T>C	22490	4	0.0177857
94NM	Non-A/E	NM	KRAS	KRAS (p.Q61)	12	25227342	T>C	21994	5	0.0227335
111NM	E	NM	KRAS	KRAS (p.Q61)	12	25227342	T>C	30475	8	0.026251
85NM	Non-A/E	NM	KRAS	KRAS (p.Q61)	12	25227342	T>C	23653	4	0.0169112
112NM	E	NM	KRAS	KRAS (p.Q61)	12	25227342	T>C	26030	8	0.0307338
76NM	Non-A/E	NM	KRAS	KRAS (p.Q61)	12	25227341	T>G	14217	4	0.0281353
83NM	Non-A/E	NM	KRAS	KRAS (p.Q61)	12	25227342	T>C	79459	16	0.0201362
95NM	Non-A/E	NM	KRAS	KRAS (p.Q61)	12	25227342	T>C	55602	11	0.0197835
96NM	Non-A/E	NM	KRAS	KRAS (p.Q61)	12	25227342	T>C	58396	14	0.0239742
97NM	Non-A/E	NM	KRAS	KRAS (p.Q61)	12	25227342	T>C	37164	6	0.0161447
98NM	Non-A/E	NM	KRAS	KRAS (p.Q61)	12	25227342	T>C	54662	16	0.0292708
99NM	Non-A/E	NM	KRAS	KRAS (p.Q61)	12	25227342	T>C	58502	23	0.0393149
87NM	Non-A/E	NM	KRAS	KRAS (p.Q61)	12	25227341	T>G	58361	43	0.0736793
113NM	E	NM	KRAS	KRAS (p.Q61)	12	25227342	T>C	64020	15	0.0234302
79NM	Non-A/E	NM	KRAS	KRAS (p.Q61)	12	25227341	T>G	78000	333	0.426923
51NM	A	NM	KRAS	KRAS (p.Q61)	12	25227342	T>C	13036	5	0.0383553
11NM	A	NM	KRAS	KRAS (p.Q61)	12	25227342	T>C	10595	9	0.0849457
70NM	A	NM	KRAS	KRAS (p.Q61)	12	25227341	T>A	5413	1	0.018474
72NM	A	NM	KRAS	KRAS (p.Q61)	12	25227342	T>C	20999	7	0.0333349
73NM	A	NM	KRAS	KRAS (p.Q61)	12	25227342	T>C	19746	8	0.0405145
74NM	A	NM	KRAS	KRAS (p.Q61)	12	25227342	T>C	14695	5	0.0340252
71NM	A	NM	KRAS	KRAS (p.Q61)	12	25227342	T>C	21349	12	0.0562087
103NM	E	NM	KRAS	KRAS (p.Q61)	12	25227342	T>C	16535	4	0.0241911
102NM	E	NM	KRAS	KRAS (p.Q61)	12	25227342	T>C	19341	12	0.0620444
82NM	Non-A/E	NM	KRAS	KRAS (p.Q61)	12	25227342	T>C	18074	10	0.0553281
86NM	Non-A/E	NM	KRAS	KRAS (p.Q61)	12	25227342	T>C	21379	9	0.0420974
80NM	Non-A/E	NM	KRAS	KRAS (p.Q61)	12	25227342	T>C	24992	6	0.0240077
104NM	E	NM	KRAS	KRAS (p.Q61)	12	25227341	T>G	23739	8	0.0336998
105NM	E	NM	KRAS	KRAS (p.Q61)	12	25227342	T>C	23613	4	0.0169398
88NM	Non-A/E	NM	KRAS	KRAS (p.Q61)	12	25227342	T>C	25071	4	0.0159547
75NM	A	NM	KRAS	KRAS (p.Q61)	12	25227342	T>C	92553	17	0.0183679
81NM	Non-A/E	NM	KRAS	KRAS (p.Q61)	12	25227342	T>C	78350	21	0.0268028
106NM	E	NM	KRAS	KRAS (p.Q61)	12	25227342	T>C	33764	8	0.0236939
100NM	E	NM	KRAS	KRAS (p.Q61)	12	25227341	T>G	12067	10	0.0828706
57NE	A	NE	KRAS	KRAS (p.Q61)	12	25227342	T>C	16362	11	0.0672289
58NE	A	NE	KRAS	KRAS (p.Q61)	12	25227342	T>C	15360	12	0.078125
20NE	A	NE	KRAS	KRAS (p.Q61)	12	25227342	T>C	15871	9	0.0567072
44NE	A	NE	KRAS	KRAS (p.Q61)	12	25227342	T>C	16374	4	0.024429
30NE	A	NE	KRAS	KRAS (p.Q61)	12	25227342	T>C	17764	8	0.0450349
38NE	A	NE	KRAS	KRAS (p.Q61)	12	25227342	T>C	11149	6	0.0538165
61NE	A	NE	KRAS	KRAS (p.Q61)	12	25227342	T>C	13119	3	0.0228676
65NE	A	NE	KRAS	KRAS (p.Q61)	12	25227342	T>C	11072	9	0.0812861
23NE	A	NE	KRAS	KRAS (p.Q61)	12	25227342	T>C	9818	7	0.0712976
69NE	A	NE	KRAS	KRAS (p.Q61)	12	25227341	T>A	5146	3	0.0582977
89NE	Non-A/E	NE	KRAS	KRAS (p.Q61)	12	25227342	T>C	43669	18	0.0412192
90NE	Non-A/E	NE	KRAS	KRAS (p.Q61)	12	25227342	T>C	23774	9	0.0378565
91NE	Non-A/E	NE	KRAS	KRAS (p.Q61)	12	25227342	T>C	19429	6	0.0308817
92NE	Non-A/E	NE	KRAS	KRAS (p.Q61)	12	25227342	T>C	37372	6	0.0160548
101NE	E	NE	KRAS	KRAS (p.Q61)	12	25227342	T>C	37812	9	0.023802
78NE	Non-A/E	NE	KRAS	KRAS (p.Q61)	12	25227342	T>C	44721	12	0.026833
84NE	Non-A/E	NE	KRAS	KRAS (p.Q61)	12	25227343	G>A	53251	9	0.0169011
107NE	E	NE	KRAS	KRAS (p.Q61)	12	25227341	T>C	60642	13	0.0214373
93NE	Non-A/E	NE	KRAS	KRAS (p.Q61)	12	25227342	T>C	57534	12	0.0208572
108NE	E	NE	KRAS	KRAS (p.Q61)	12	25227342	T>C	35681	7	0.0196183
109NE	E	NE	KRAS	KRAS (p.Q61)	12	25227341	T>A	29968	8	0.0266951
110NE	E	NE	KRAS	KRAS (p.Q61)	12	25227342	T>C	22293	6	0.0269143
77NE	Non-A/E	NE	KRAS	KRAS (p.Q61)	12	25227342	T>C	48179	12	0.0249071
94NE	Non-A/E	NE	KRAS	KRAS (p.Q61)	12	25227342	T>C	36441	17	0.0466508
111NE	E	NE	KRAS	KRAS (p.Q61)	12	25227342	T>C	47245	16	0.033866
85NE	Non-A/E	NE	KRAS	KRAS (p.Q61)	12	25227342	T>C	42421	8	0.0188586
112NE	E	NE	KRAS	KRAS (p.Q61)	12	25227342	T>C	55517	17	0.0306213
76NE	Non-A/E	NE	KRAS	KRAS (p.Q61)	12	25227342	T>C	74903	19	0.0253661
83NE	Non-A/E	NE	KRAS	KRAS (p.Q61)	12	25227342	T>C	67625	17	0.0251386
95NE	Non-A/E	NE	KRAS	KRAS (p.Q61)	12	25227342	T>C	65553	21	0.0320351
96NE	Non-A/E	NE	KRAS	KRAS (p.Q61)	12	25227342	T>C	63347	16	0.0252577
97NE	Non-A/E	NE	KRAS	KRAS (p.Q61)	12	25227342	T>C	67254	17	0.0252773
98NE	Non-A/E	NE	KRAS	KRAS (p.Q61)	12	25227342	T>C	44185	17	0.0384746
99NE	Non-A/E	NE	KRAS	KRAS (p.Q61)	12	25227342	T>C	58680	7	0.0119291
87NE	Non-A/E	NE	KRAS	KRAS (p.Q61)	12	25227342	T>C	52300	12	0.0229446
113NE	E	NE	KRAS	KRAS (p.Q61)	12	25227342	T>C	68414	15	0.0219253
79NE	Non-A/E	NE	KRAS	KRAS (p.Q61)	12	25227342	T>C	58894	27	0.0458451
51NE	A	NE	KRAS	KRAS (p.Q61)	12	25227342	T>C	13368	11	0.0822861
11NE	A	NE	KRAS	KRAS (p.Q61)	12	25227342	T>C	8175	5	0.0611621
70NE	A	NE	KRAS	KRAS (p.Q61)	12	25227342	T>C	10630	4	0.0376294
72NE	A	NE	KRAS	KRAS (p.Q61)	12	25227342	T>C	24918	23	0.0923028
73NE	A	NE	KRAS	KRAS (p.Q61)	12	25227342	T>C	20799	17	0.0817347
74NE	A	NE	KRAS	KRAS (p.Q61)	12	25227342	T>C	17640	10	0.0566893
71NE	A	NE	KRAS	KRAS (p.Q61)	12	25227342	T>C	15041	12	0.0797819
103NE	E	NE	KRAS	KRAS (p.Q61)	12	25227342	T>C	16255	8	0.0492156
102NE	E	NE	KRAS	KRAS (p.Q61)	12	25227342	T>C	20850	6	0.028777
82NE	Non-A/E	NE	KRAS	KRAS (p.Q61)	12	25227342	T>C	3861	12	0.3108
86NE	Non-A/E	NE	KRAS	KRAS (p.Q61)	12	25227342	T>C	22881	8	0.0349635
104NE	E	NE	KRAS	KRAS (p.Q61)	12	25227341	T>A	19374	4	0.0206462
80NE	Non-A/E	NE	KRAS	KRAS (p.Q61)	12	25227342	T>C	29144	6	0.0205874
105NE	E	NE	KRAS	KRAS (p.Q61)	12	25227342	T>C	35583	11	0.0309136
88NE	Non-A/E	NE	KRAS	KRAS (p.Q61)	12	25227342	T>C	39289	14	0.0356334
75NE	A	NE	KRAS	KRAS (p.Q61)	12	25227342	T>C	58837	14	0.0237946
81NE	Non-A/E	NE	KRAS	KRAS (p.Q61)	12	25227342	T>C	46358	15	0.0323569
106NE	E	NE	KRAS	KRAS (p.Q61)	12	25227342	T>C	59271	13	0.0219332
100NE	E	NE	KRAS	KRAS (p.Q61)	12	25227342	T>C	11950	5	0.041841
57NM	A	NM	PIK3CA	PIK3CA (p.E542-E545)	3	179218303	G>A	23823	8	0.033581
58NM	A	NM	PIK3CA	PIK3CA (p.E542-E545)	3	179218296	A>C	25025	13	0.0519481
20NM	A	NM	PIK3CA	PIK3CA (p.E542-E545)	3	179218305	G>T	24716	8	0.0323677
44NM	A	NM	PIK3CA	PIK3CA (p.E542-E545)	3	179218307	A>G	41578	15	0.0360768
30NM	A	NM	PIK3CA	PIK3CA (p.E542-E545)	3	179218306	C>T	15567	8	0.0513908
38NM	A	NM	PIK3CA	PIK3CA (p.E542-E545)	3	179218296	A>C	36346	20	0.0550267
61NM	A	NM	PIK3CA	PIK3CA (p.E542-E545)	3	179218294	G>A	22544	9	0.0399219
65NM	A	NM	PIK3CA	PIK3CA (p.E542-E545)	3	179218299	C>A	38899	13	0.0334199
23NM	A	NM	PIK3CA	PIK3CA (p.E542-E545)	3	179218307	A>G	21942	10	0.0455747
69NM	A	NM	PIK3CA	PIK3CA (p.E542-E545)	3	179218305	G>A	26082	10	0.0383406
89NM	Non-A/E	NM	PIK3CA	PIK3CA (p.E542-E545)	3	179218305	G>A	51495	26	0.0504903
90NM	Non-A/E	NM	PIK3CA	PIK3CA (p.E542-E545)	3	179218295	A>G	24742	8	0.0323337
91NM	Non-A/E	NM	PIK3CA	PIK3CA (p.E542-E545)	3	179218307	A>G	36751	13	0.0353732
92NM	Non-A/E	NM	PIK3CA	PIK3CA (p.E542-E545)	3	179218296	A>C	24418	9	0.0368581
101NM	E	NM	PIK3CA	PIK3CA (p.E542-E545)	3	179218296	A>C	30962	13	0.041987
78NM	Non-A/E	NM	PIK3CA	PIK3CA (p.E542-E545)	3	179218296	A>C	23605	15	0.0635459
84NM	Non-A/E	NM	PIK3CA	PIK3CA (p.E542-E545)	3	179218296	A>C	23167	17	0.0733802
107NM	E	NM	PIK3CA	PIK3CA (p.E542-E545)	3	179218296	A>C	17809	12	0.0673817
93NM	Non-A/E	NM	PIK3CA	PIK3CA (p.E542-E545)	3	179218296	A>C	30514	15	0.0491578
108NM	E	NM	PIK3CA	PIK3CA (p.E542-E545)	3	179218296	A>C	29887	18	0.0602269
109NM	E	NM	PIK3CA	PIK3CA (p.E542-E545)	3	179218296	A>C	42864	17	0.0396603
110NM	E	NM	PIK3CA	PIK3CA (p.E542-E545)	3	179218296	A>C	50241	25	0.0497602
77NM	Non-A/E	NM	PIK3CA	PIK3CA (p.E542-E545)	3	179218296	A>C	45329	19	0.0419158
94NM	Non-A/E	NM	PIK3CA	PIK3CA (p.E542-E545)	3	179218296	A>C	46246	20	0.043247
111NM	E	NM	PIK3CA	PIK3CA (p.E542-E545)	3	179218296	A>C	61872	22	0.0355573
85NM	Non-A/E	NM	PIK3CA	PIK3CA (p.E542-E545)	3	179218296	A>C	38549	16	0.0415056
112NM	E	NM	PIK3CA	PIK3CA (p.E542-E545)	3	179218296	A>C	47557	20	0.0420548
76NM	Non-A/E	NM	PIK3CA	PIK3CA (p.E542-E545)	3	179218305	G>T	12917	12	0.0929008
83NM	Non-A/E	NM	PIK3CA	PIK3CA (p.E542-E545)	3	179218296	A>G	19068	8	0.0419551
95NM	Non-A/E	NM	PIK3CA	PIK3CA (p.E542-E545)	3	179218306	C>T	271968	55	0.020223
96NM	Non-A/E	NM	PIK3CA	PIK3CA (p.E542-E545)	3	179218305	G>A	218051	77	0.0353128
97NM	Non-A/E	NM	PIK3CA	PIK3CA (p.E542-E545)	3	179218306	C>T	131238	21	0.0160015
98NM	Non-A/E	NM	PIK3CA	PIK3CA (p.E542-E545)	3	179218297	A>G	78462	15	0.0191175
99NM	Non-A/E	NM	PIK3CA	PIK3CA (p.E542-E545)	3	179218306	C>T	256795	44	0.0171343
87NM	Non-A/E	NM	PIK3CA	PIK3CA (p.E542-E545)	3	179218297	A>G	212909	32	0.0150299
113NM	E	NM	PIK3CA	PIK3CA (p.E542-E545)	3	179218306	C>T	129452	32	0.0247196
79NM	Non-A/E	NM	PIK3CA	PIK3CA (p.E542-E545)	3	179218301	C>A	205871	111	0.0539173
51NM	A	NM	PIK3CA	PIK3CA (p.E542-E545)	3	179218307	A>G	19096	6	0.0314202
11NM	A	NM	PIK3CA	PIK3CA (p.E542-E545)	3	179218299	C>A	26368	9	0.0341323
70NM	A	NM	PIK3CA	PIK3CA (p.E542-E545)	3	179218294	G>A	21647	10	0.0461958
72NM	A	NM	PIK3CA	PIK3CA (p.E542-E545)	3	179218306	C>T	57482	16	0.0278348
73NM	A	NM	PIK3CA	PIK3CA (p.E542-E545)	3	179218306	C>T	47388	10	0.0211024
74NM	A	NM	PIK3CA	PIK3CA (p.E542-E545)	3	179218307	A>G	53031	14	0.0263997
71NM	A	NM	PIK3CA	PIK3CA (p.E542-E545)	3	179218303	G>A	53257	115	0.215934
103NM	E	NM	PIK3CA	PIK3CA (p.E542-E545)	3	179218296	A>G	48122	12	0.0249366
102NM	E	NM	PIK3CA	PIK3CA (p.E542-E545)	3	179218297	A>G	53943	11	0.0203919
82NM	Non-A/E	NM	PIK3CA	PIK3CA (p.E542-E545)	3	179218303	G>T	52023	30	0.0576668
86NM	Non-A/E	NM	PIK3CA	PIK3CA (p.E542-E545)	3	179218306	C>T	50415	13	0.025786
80NM	Non-A/E	NM	PIK3CA	PIK3CA (p.E542-E545)	3	179218307	A>G	61021	29	0.0475246
104NM	E	NM	PIK3CA	PIK3CA (p.E542-E545)	3	179218306	C>A	55588	23	0.0413758
105NM	E	NM	PIK3CA	PIK3CA (p.E542-E545)	3	179218296	A>C	41179	17	0.0412832
88NM	Non-A/E	NM	PIK3CA	PIK3CA (p.E542-E545)	3	179218296	A>C	54650	23	0.042086
75NM	A	NM	PIK3CA	PIK3CA (p.E542-E545)	3	179218294	G>C	307853	174	0.0565205
81NM	Non-A/E	NM	PIK3CA	PIK3CA (p.E542-E545)	3	179218307	A>G	309234	50	0.016169
106NM	E	NM	PIK3CA	PIK3CA (p.E542-E545)	3	179218306	C>T	70868	26	0.0366879
100NM	E	NM	PIK3CA	PIK3CA (p.E542-E545)	3	179218295	A>T	20598	7	0.0339839
57NE	A	NE	PIK3CA	PIK3CA (p.E542-E545)	3	179218305	G>T	29091	9	0.0309374
58NE	A	NE	PIK3CA	PIK3CA (p.E542-E545)	3	179218295	A>C	34331	10	0.0291282
20NE	A	NE	PIK3CA	PIK3CA (p.E542-E545)	3	179218299	C>A	60941	16	0.0262549
44NE	A	NE	PIK3CA	PIK3CA (p.E542-E545)	3	179218295	A>C	35759	16	0.044744
30NE	A	NE	PIK3CA	PIK3CA (p.E542-E545)	3	179218305	G>T	32613	13	0.0398614
38NE	A	NE	PIK3CA	PIK3CA (p.E542-E545)	3	179218295	A>C	31712	12	0.0378406
61NE	A	NE	PIK3CA	PIK3CA (p.E542-E545)	3	179218305	G>T	22256	8	0.0359454
65NE	A	NE	PIK3CA	PIK3CA (p.E542-E545)	3	179218307	A>G	23825	14	0.0587618
23NE	A	NE	PIK3CA	PIK3CA (p.E542-E545)	3	179218307	A>G	16921	6	0.0354589
69NE	A	NE	PIK3CA	PIK3CA (p.E542-E545)	3	179218296	A>G	20526	7	0.0341031
89NE	Non-A/E	NE	PIK3CA	PIK3CA (p.E542-E545)	3	179218307	A>G	50423	14	0.0277651
90NE	Non-A/E	NE	PIK3CA	PIK3CA (p.E542-E545)	3	179218296	A>C	39204	15	0.0382614
91NE	Non-A/E	NE	PIK3CA	PIK3CA (p.E542-E545)	3	179218296	A>C	32361	14	0.043262
92NE	Non-A/E	NE	PIK3CA	PIK3CA (p.E542-E545)	3	179218296	A>C	78641	27	0.0343332
101NE	E	NE	PIK3CA	PIK3CA (p.E542-E545)	3	179218305	G>T	56553	153	0.270543
78NE	Non-A/E	NE	PIK3CA	PIK3CA (p.E542-E545)	3	179218301	C>A	71056	36	0.0506643
84NE	Non-A/E	NE	PIK3CA	PIK3CA (p.E542-E545)	3	179218295	A>C	14669	8	0.0545368
107NE	E	NE	PIK3CA	PIK3CA (p.E542-E545)	3	179218295	A>T	88423	138	0.156068
93NE	Non-A/E	NE	PIK3CA	PIK3CA (p.E542-E545)	3	179218302	T>C	23114	10	0.0432638
108NE	E	NE	PIK3CA	PIK3CA (p.E542-E545)	3	179218303	G>A	61757	77	0.124682
109NE	E	NE	PIK3CA	PIK3CA (p.E542-E545)	3	179218299	C>A	42763	24	0.0561233
110NE	E	NE	PIK3CA	PIK3CA (p.E542-E545)	3	179218296	A>C	33269	23	0.0691334
77NE	Non-A/E	NE	PIK3CA	PIK3CA (p.E542-E545)	3	179218305	G>A	74845	98	0.130937
94NE	Non-A/E	NE	PIK3CA	PIK3CA (p.E542-E545)	3	179218299	C>A	63824	47	0.07364
111NE	E	NE	PIK3CA	PIK3CA (p.E542-E545)	3	179218294	G>A	77015	30	0.0389535
85NE	Non-A/E	NE	PIK3CA	PIK3CA (p.E542-E545)	3	179218301	C>T	71840	27	0.0375835
112NE	E	NE	PIK3CA	PIK3CA (p.E542-E545)	3	179218305	G>T	3011	2	0.0664231
76NE	Non-A/E	NE	PIK3CA	PIK3CA (p.E542-E545)	3	179218294	G>A	355639	814	0.228884
83NE	Non-A/E	NE	PIK3CA	PIK3CA (p.E542-E545)	3	179218305	G>T	251414	150	0.0596625
95NE	Non-A/E	NE	PIK3CA	PIK3CA (p.E542-E545)	3	179218305	G>T	73990	23	0.0310853
96NE	Non-A/E	NE	PIK3CA	PIK3CA (p.E542-E545)	3	179218294	G>A	26085	7	0.0268353
97NE	Non-A/E	NE	PIK3CA	PIK3CA (p.E542-E545)	3	179218296	A>C	26060	14	0.0537222
98NE	Non-A/E	NE	PIK3CA	PIK3CA (p.E542-E545)	3	179218307	A>G	163100	47	0.0288167
99NE	Non-A/E	NE	PIK3CA	PIK3CA (p.E542-E545)	3	179218306	C>T	207652	47	0.022634
87NE	Non-A/E	NE	PIK3CA	PIK3CA (p.E542-E545)	3	179218300	A>G	129973	28	0.0215429
113NE	E	NE	PIK3CA	PIK3CA (p.E542-E545)	3	179218306	C>T	230986	27	0.011689
79NE	Non-A/E	NE	PIK3CA	PIK3CA (p.E542-E545)	3	179218307	A>G	209760	41	0.0195461
51NE	A	NE	PIK3CA	PIK3CA (p.E542-E545)	3	179218306	C>T	34809	14	0.0402195
11NE	A	NE	PIK3CA	PIK3CA (p.E542-E545)	3	179218301	C>T	10577	2	0.018909
70NE	A	NE	PIK3CA	PIK3CA (p.E542-E545)	3	179218299	C>A	9490	5	0.052687
72NE	A	NE	PIK3CA	PIK3CA (p.E542-E545)	3	179218296	A>C	22376	14	0.062567
73NE	A	NE	PIK3CA	PIK3CA (p.E542-E545)	3	179218296	A>C	24109	11	0.0456261
74NE	A	NE	PIK3CA	PIK3CA (p.E542-E545)	3	179218296	A>C	12671	9	0.0710283
71NE	A	NE	PIK3CA	PIK3CA (p.E542-E545)	3	179218294	G>A	46998	18	0.0382995
103NE	E	NE	PIK3CA	PIK3CA (p.E542-E545)	3	179218306	C>T	47690	12	0.0251625
102NE	E	NE	PIK3CA	PIK3CA (p.E542-E545)	3	179218294	G>A	50090	131	0.261529
82NE	Non-A/E	NE	PIK3CA	PIK3CA (p.E542-E545)	3	179218303	G>A	63999	78	0.121877
86NE	Non-A/E	NE	PIK3CA	PIK3CA (p.E542-E545)	3	179218306	C>T	67990	12	0.0176497
104NE	E	NE	PIK3CA	PIK3CA (p.E542-E545)	3	179218295	A>G	56382	16	0.0283779
80NE	Non-A/E	NE	PIK3CA	PIK3CA (p.E542-E545)	3	179218307	A>G	55751	11	0.0197306
105NE	E	NE	PIK3CA	PIK3CA (p.E542-E545)	3	179218306	C>T	40280	14	0.0347567
88NE	Non-A/E	NE	PIK3CA	PIK3CA (p.E542-E545)	3	179218303	G>A	66668	39	0.0584988
75NE	A	NE	PIK3CA	PIK3CA (p.E542-E545)	3	179218306	C>T	206087	38	0.0184388
81NE	Non-A/E	NE	PIK3CA	PIK3CA (p.E542-E545)	3	179218307	A>G	183908	35	0.0190313
106NE	E	NE	PIK3CA	PIK3CA (p.E542-E545)	3	179218306	C>A	55145	24	0.0435216
100NE	E	NE	PIK3CA	PIK3CA (p.E542-E545)	3	179218296	A>G	10245	4	0.0390434
57NM	A	NM	PIK3CA	PIK3CA (p.H1047)	3	179234298	T>C	27281	10	0.0366555
58NM	A	NM	PIK3CA	PIK3CA (p.H1047)	3	179234296	C>A	25977	3	0.0115487
20NM	A	NM	PIK3CA	PIK3CA (p.H1047)	3	179234297	A>C	35761	26	0.0727049
44NM	A	NM	PIK3CA	PIK3CA (p.H1047)	3	179234297	A>C	39706	18	0.0453332
30NM	A	NM	PIK3CA	PIK3CA (p.H1047)	3	179234297	A>C	22979	12	0.0522216
38NM	A	NM	PIK3CA	PIK3CA (p.H1047)	3	179234297	A>G	37228	6	0.0161169
61NM	A	NM	PIK3CA	PIK3CA (p.H1047)	3	179234297	A>C	30097	11	0.0365485
65NM	A	NM	PIK3CA	PIK3CA (p.H1047)	3	179234297	A>C	38985	21	0.0538669
23NM	A	NM	PIK3CA	PIK3CA (p.H1047)	3	179234297	A>C	16712	9	0.0538535
69NM	A	NM	PIK3CA	PIK3CA (p.H1047)	3	179234297	A>C	23679	15	0.0633473
89NM	Non-A/E	NM	PIK3CA	PIK3CA (p.H1047)	3	179234297	A>G	45010	136	0.302155
90NM	Non-A/E	NM	PIK3CA	PIK3CA (p.H1047)	3	179234297	A>G	54679	29	0.0530368
91NM	Non-A/E	NM	PIK3CA	PIK3CA (p.H1047)	3	179234298	T>C	43511	8	0.0183862
92NM	Non-A/E	NM	PIK3CA	PIK3CA (p.H1047)	3	179234296	C>T	75989	5	0.0065799
101NM	E	NM	PIK3CA	PIK3CA (p.H1047)	3	179234298	T>C	31288	5	0.0159806
78NM	Non-A/E	NM	PIK3CA	PIK3CA (p.H1047)	3	179234298	T>C	31842	4	0.012562
84NM	Non-A/E	NM	PIK3CA	PIK3CA (p.H1047)	3	179234296	C>T	27818	6	0.0215688
107NM	E	NM	PIK3CA	PIK3CA (p.H1047)	3	179234298	T>C	24756	4	0.0161577
93NM	Non-A/E	NM	PIK3CA	PIK3CA (p.H1047)	3	179234298	T>A	35636	9	0.0252554
108NM	E	NM	PIK3CA	PIK3CA (p.H1047)	3	179234296	C>T	26093	4	0.0153298
109NM	E	NM	PIK3CA	PIK3CA (p.H1047)	3	179234297	A>G	37449	8	0.0213624
110NM	E	NM	PIK3CA	PIK3CA (p.H1047)	3	179234298	T>A	51235	11	0.0214697
77NM	Non-A/E	NM	PIK3CA	PIK3CA (p.H1047)	3	179234298	T>A	45201	4	0.00884936
94NM	Non-A/E	NM	PIK3CA	PIK3CA (p.H1047)	3	179234296	C>T	44668	6	0.0134324
111NM	E	NM	PIK3CA	PIK3CA (p.H1047)	3	179234298	T>C	59404	11	0.0185173
85NM	Non-A/E	NM	PIK3CA	PIK3CA (p.H1047)	3	179234296	C>A	45845	4	0.00872505
112NM	E	NM	PIK3CA	PIK3CA (p.H1047)	3	179234296	C>A	49581	21	0.0423549
76NM	Non-A/E	NM	PIK3CA	PIK3CA (p.H1047)	3	179234297	A>C	28968	14	0.0483292
83NM	Non-A/E	NM	PIK3CA	PIK3CA (p.H1047)	3	179234298	T>C	51486	4	0.0077691
95NM	Non-A/E	NM	PIK3CA	PIK3CA (p.H1047)	3	179234298	T>A	51235	11	0.0214697
96NM	Non-A/E	NM	PIK3CA	PIK3CA (p.H1047)	3	179234298	T>C	59404	11	0.0185173
97NM	Non-A/E	NM	PIK3CA	PIK3CA (p.H1047)	3	179234296	C>A	45845	4	0.00872505
98NM	Non-A/E	NM	PIK3CA	PIK3CA (p.H1047)	3	179234296	C>A	49581	21	0.0423549
99NM	Non-A/E	NM	PIK3CA	PIK3CA (p.H1047)	3	179234296	C>T	44668	6	0.0134324
87NM	Non-A/E	NM	PIK3CA	PIK3CA (p.H1047)	3	179234298	T>C	27281	10	0.0366555
113NM	E	NM	PIK3CA	PIK3CA (p.H1047)	3	179234297	A>T	28746	4	0.013915
79NM	Non-A/E	NM	PIK3CA	PIK3CA (p.H1047)	3	179234298	T>C	38040	6	0.0157729
51NM	A	NM	PIK3CA	PIK3CA (p.H1047)	3	179234297	A>C	35093	10	0.0284957
11NM	A	NM	PIK3CA	PIK3CA (p.H1047)	3	179234297	A>C	28953	13	0.0449004
70NM	A	NM	PIK3CA	PIK3CA (p.H1047)	3	179234298	T>C	15845	4	0.0252446
72NM	A	NM	PIK3CA	PIK3CA (p.H1047)	3	179234298	T>C	40168	4	0.00995818
73NM	A	NM	PIK3CA	PIK3CA (p.H1047)	3	179234297	A>G	42683	10	0.0234285
74NM	A	NM	PIK3CA	PIK3CA (p.H1047)	3	179234296	C>T	33549	4	0.0119229
71NM	A	NM	PIK3CA	PIK3CA (p.H1047)	3	179234296	C>T	44194	9	0.0203648
103NM	E	NM	PIK3CA	PIK3CA (p.H1047)	3	179234298	T>A	36644	4	0.0109158
102NM	E	NM	PIK3CA	PIK3CA (p.H1047)	3	179234297	A>G	36004	6	0.0166648
82NM	Non-A/E	NM	PIK3CA	PIK3CA (p.H1047)	3	179234297	A>G	35983	4	0.0111164
86NM	Non-A/E	NM	PIK3CA	PIK3CA (p.H1047)	3	179234298	T>C	41269	6	0.0145388
104NM	E	NM	PIK3CA	PIK3CA (p.H1047)	3	179234298	T>C	45391	7	0.0154216
80NM	Non-A/E	NM	PIK3CA	PIK3CA (p.H1047)	3	179234298	T>C	43504	4	0.00919456
105NM	E	NM	PIK3CA	PIK3CA (p.H1047)	3	179234297	A>G	45048	46	0.102113
88NM	Non-A/E	NM	PIK3CA	PIK3CA (p.H1047)	3	179234296	C>A	48102	28	0.0582096
75NM	A	NM	PIK3CA	PIK3CA (p.H1047)	3	179234296	C>T	30357	4	0.0131765
81NM	Non-A/E	NM	PIK3CA	PIK3CA (p.H1047)	3	179234297	A>T	30558	6	0.0196348
106NM	E	NM	PIK3CA	PIK3CA (p.H1047)	3	179234298	T>A	45201	4	0.00884936
100NM	E	NM	PIK3CA	PIK3CA (p.H1047)	3	179234297	A>C	38027	25	0.0657428
57NE	A	NE	PIK3CA	PIK3CA (p.H1047)	3	179234297	A>C	48294	29	0.0600489
58NE	A	NE	PIK3CA	PIK3CA (p.H1047)	3	179234297	A>C	29670	14	0.0471857
20NE	A	NE	PIK3CA	PIK3CA (p.H1047)	3	179234297	A>C	41940	14	0.033381
44NE	A	NE	PIK3CA	PIK3CA (p.H1047)	3	179234297	A>C	44953	27	0.0600627
30NE	A	NE	PIK3CA	PIK3CA (p.H1047)	3	179234297	A>C	40164	29	0.072204
38NE	A	NE	PIK3CA	PIK3CA (p.H1047)	3	179234297	A>C	29539	12	0.0406243
61NE	A	NE	PIK3CA	PIK3CA (p.H1047)	3	179234297	A>C	33734	14	0.0415012
65NE	A	NE	PIK3CA	PIK3CA (p.H1047)	3	179234297	A>C	38985	21	0.0538669
23NE	A	NE	PIK3CA	PIK3CA (p.H1047)	3	179234297	A>G	26898	28	0.104097
69NE	A	NE	PIK3CA	PIK3CA (p.H1047)	3	179234297	A>C	15661	13	0.0830087
89NE	Non-A/E	NE	PIK3CA	PIK3CA (p.H1047)	3	179234297	A>G	98131	18	0.0183428
90NE	Non-A/E	NE	PIK3CA	PIK3CA (p.H1047)	3	179234297	A>G	55687	11	0.0197533
91NE	Non-A/E	NE	PIK3CA	PIK3CA (p.H1047)	3	179234296	C>T	46676	7	0.014997
92NE	Non-A/E	NE	PIK3CA	PIK3CA (p.H1047)	3	179234298	T>C	94120	10	0.0106247
101NE	E	NE	PIK3CA	PIK3CA (p.H1047)	3	179234297	A>G	69475	274	0.394386
78NE	Non-A/E	NE	PIK3CA	PIK3CA (p.H1047)	3	179234297	A>G	68411	75	0.109631
84NE	Non-A/E	NE	PIK3CA	PIK3CA (p.H1047)	3	179234298	T>G	100447	372	0.370345
107NE	E	NE	PIK3CA	PIK3CA (p.H1047)	3	179234297	A>G	109141	185	0.169506
93NE	Non-A/E	NE	PIK3CA	PIK3CA (p.H1047)	3	179234298	T>C	95187	12	0.0126068
108NE	E	NE	PIK3CA	PIK3CA (p.H1047)	3	179234297	A>G	69177	709	1.02491
109NE	E	NE	PIK3CA	PIK3CA (p.H1047)	3	179234297	A>G	54814	41	0.0747984
110NE	E	NE	PIK3CA	PIK3CA (p.H1047)	3	179234297	A>G	42707	36	0.0842953
77NE	Non-A/E	NE	PIK3CA	PIK3CA (p.H1047)	3	179234296	C>T	95357	12	0.0125843
94NE	Non-A/E	NE	PIK3CA	PIK3CA (p.H1047)	3	179234298	T>C	71365	8	0.01121
111NE	E	NE	PIK3CA	PIK3CA (p.H1047)	3	179234296	C>T	93393	12	0.0128489
85NE	Non-A/E	NE	PIK3CA	PIK3CA (p.H1047)	3	179234297	A>G	68296	202	0.295771
112NE	E	NE	PIK3CA	PIK3CA (p.H1047)	3	179234297	A>G	87847	8	0.00910674
76NE	Non-A/E	NE	PIK3CA	PIK3CA (p.H1047)	3	179234296	C>G	41055	4	0.00974303
83NE	Non-A/E	NE	PIK3CA	PIK3CA (p.H1047)	3	179234297	A>G	62647	138	0.220282
95NE	Non-A/E	NE	PIK3CA	PIK3CA (p.H1047)	3	179234296	C>T	43443	8	0.0184149
96NE	Non-A/E	NE	PIK3CA	PIK3CA (p.H1047)	3	179234296	C>T	27715	4	0.0144326
97NE	Non-A/E	NE	PIK3CA	PIK3CA (p.H1047)	3	179234296	C>A	39240	5	0.0127421
98NE	Non-A/E	NE	PIK3CA	PIK3CA (p.H1047)	3	179234296	C>T	27268	8	0.0293384
99NE	Non-A/E	NE	PIK3CA	PIK3CA (p.H1047)	3	179234296	C>T	23115	4	0.0173048
87NE	Non-A/E	NE	PIK3CA	PIK3CA (p.H1047)	3	179234298	T>C	28062	9	0.0320718
113NE	E	NE	PIK3CA	PIK3CA (p.H1047)	3	179234298	T>A	27065	4	0.0147792
79NE	Non-A/E	NE	PIK3CA	PIK3CA (p.H1047)	3	179234298	T>A	26915	6	0.0222924
51NE	A	NE	PIK3CA	PIK3CA (p.H1047)	3	179234297	A>C	36441	18	0.0493949
11NE	A	NE	PIK3CA	PIK3CA (p.H1047)	3	179234297	A>T	5612	12	0.213828
70NE	A	NE	PIK3CA	PIK3CA (p.H1047)	3	179234297	A>C	10029	9	0.0897398
72NE	A	NE	PIK3CA	PIK3CA (p.H1047)	3	179234298	T>C	131307	16	0.0121852
73NE	A	NE	PIK3CA	PIK3CA (p.H1047)	3	179234296	C>T	43512	5	0.0114911
74NE	A	NE	PIK3CA	PIK3CA (p.H1047)	3	179234296	C>T	41640	45	0.108069
71NE	A	NE	PIK3CA	PIK3CA (p.H1047)	3	179234298	T>A	37818	144	0.380771
103NE	E	NE	PIK3CA	PIK3CA (p.H1047)	3	179234298	T>C	43456	4	0.00920471
102NE	E	NE	PIK3CA	PIK3CA (p.H1047)	3	179234296	C>T	37705	5	0.0132608
82NE	Non-A/E	NE	PIK3CA	PIK3CA (p.H1047)	3	179234297	A>G	38819	8	0.0206085
86NE	Non-A/E	NE	PIK3CA	PIK3CA (p.H1047)	3	179234297	A>G	41838	864	2.06511
104NE	E	NE	PIK3CA	PIK3CA (p.H1047)	3	179234297	A>G	41331	54	0.130653
80NE	Non-A/E	NE	PIK3CA	PIK3CA (p.H1047)	3	179234298	T>C	43504	4	0.00919456
105NE	E	NE	PIK3CA	PIK3CA (p.H1047)	3	179234297	A>G	57326	14	0.0244217
88NE	Non-A/E	NE	PIK3CA	PIK3CA (p.H1047)	3	179234297	A>G	77177	49	0.0634904
75NE	A	NE	PIK3CA	PIK3CA (p.H1047)	3	179234296	C>T	20620	6	0.029098
81NE	Non-A/E	NE	PIK3CA	PIK3CA (p.H1047)	3	179234296	C>A	25977	3	0.0115487
106NE	E	NE	PIK3CA	PIK3CA (p.H1047)	3	179234297	A>G	37228	6	0.0161169
100NE	E	NE	PIK3CA	PIK3CA (p.H1047)	3	179234297	A>G	9657	174	1.8018
57NM	A	NM	PPP2R1A	PPP2R1A (p.R179-R183)	19	52212717	C>A	20172	2	0.00991473
58NM	A	NM	PPP2R1A	PPP2R1A (p.R179-R183)	19	52212717	C>A	18484	2	0.0108202
20NM	A	NM	PPP2R1A	PPP2R1A (p.R179-R183)	19	52212729	C>T	19209	11	0.0572648
44NM	A	NM	PPP2R1A	PPP2R1A (p.R179-R183)	19	52212729	C>T	23564	12	0.0509251
30NM	A	NM	PPP2R1A	PPP2R1A (p.R179-R183)	19	52212718	C>A	7601	5	0.0657808
38NM	A	NM	PPP2R1A	PPP2R1A (p.R179-R183)	19	52212717	C>T	30215	3	0.00992884
61NM	A	NM	PPP2R1A	PPP2R1A (p.R179-R183)	19	52212726	C>T	18867	9	0.0477023
65NM	A	NM	PPP2R1A	PPP2R1A (p.R179-R183)	19	52212729	C>T	19990	8	0.04002
23NM	A	NM	PPP2R1A	PPP2R1A (p.R179-R183)	19	52212729	C>T	12843	6	0.0467181
69NM	A	NM	PPP2R1A	PPP2R1A (p.R179-R183)	19	52212718	C>T	23062	9	0.0390252
89NM	Non-A/E	NM	PPP2R1A	PPP2R1A (p.R179-R183)	19	52212717	C>A	43279	3	0.00693177
90NM	Non-A/E	NM	PPP2R1A	PPP2R1A (p.R179-R183)	19	52212717	C>A	40443	3	0.00741785
91NM	Non-A/E	NM	PPP2R1A	PPP2R1A (p.R179-R183)	19	52212717	C>_	4749	0	0
92NM	Non-A/E	NM	PPP2R1A	PPP2R1A (p.R179-R183)	19	52212717	C>A	19078	2	0.0104833
101NM	E	NM	PPP2R1A	PPP2R1A (p.R179-R183)	19	52212717	C>A	33130	2	0.00603682
78NM	Non-A/E	NM	PPP2R1A	PPP2R1A (p.R179-R183)	19	52212717	C>T	37450	3	0.00801068
84NM	Non-A/E	NM	PPP2R1A	PPP2R1A (p.R179-R183)	19	52212717	C>A	39192	1	0.00255154
107NM	E	NM	PPP2R1A	PPP2R1A (p.R179-R183)	19	52212717	C>T	35396	2	0.00565036
93NM	Non-A/E	NM	PPP2R1A	PPP2R1A (p.R179-R183)	19	52212717	C>T	38755	4	0.0103212
108NM	E	NM	PPP2R1A	PPP2R1A (p.R179-R183)	19	52212717	C>_	32015	0	0
109NM	E	NM	PPP2R1A	PPP2R1A (p.R179-R183)	19	52212717	C>A	34133	2	0.00585943
110NM	E	NM	PPP2R1A	PPP2R1A (p.R179-R183)	19	52212717	C>T	43053	3	0.00696816
77NM	Non-A/E	NM	PPP2R1A	PPP2R1A (p.R179-R183)	19	52212717	C>T	30738	3	0.00975991
94NM	Non-A/E	NM	PPP2R1A	PPP2R1A (p.R179-R183)	19	52212717	C>A	37924	4	0.0105474
111NM	E	NM	PPP2R1A	PPP2R1A (p.R179-R183)	19	52212717	C>A	52269	2	0.00382636
85NM	Non-A/E	NM	PPP2R1A	PPP2R1A (p.R179-R183)	19	52212717	C>A	42317	2	0.00472623
112NM	E	NM	PPP2R1A	PPP2R1A (p.R179-R183)	19	52212717	C>A	43513	4	0.00919266
76NM	Non-A/E	NM	PPP2R1A	PPP2R1A (p.R179-R183)	19	52212730	G>A	18211	10	0.0549119
83NM	Non-A/E	NM	PPP2R1A	PPP2R1A (p.R179-R183)	19	52212730	G>T	10498	4	0.0381025
95NM	Non-A/E	NM	PPP2R1A	PPP2R1A (p.R179-R183)	19	52212728	G>T	60153	64	0.106395
96NM	Non-A/E	NM	PPP2R1A	PPP2R1A (p.R179-R183)	19	52212730	G>A	51492	70	0.135943
97NM	Non-A/E	NM	PPP2R1A	PPP2R1A (p.R179-R183)	19	52212729	C>T	36452	36	0.09876
98NM	Non-A/E	NM	PPP2R1A	PPP2R1A (p.R179-R183)	19	52212728	G>T	51961	31	0.0596601
99NM	Non-A/E	NM	PPP2R1A	PPP2R1A (p.R179-R183)	19	52212728	G>T	60120	51	0.0848303
87NM	Non-A/E	NM	PPP2R1A	PPP2R1A (p.R179-R183)	19	52212729	C>T	48415	43	0.0888154
113NM	E	NM	PPP2R1A	PPP2R1A (p.R179-R183)	19	52212728	G>T	48423	34	0.0702146
79NM	Non-A/E	NM	PPP2R1A	PPP2R1A (p.R179-R183)	19	52212728	G>T	52767	59	0.111812
51NM	A	NM	PPP2R1A	PPP2R1A (p.R179-R183)	19	52212728	G>T	8867	3	0.0338333
11NM	A	NM	PPP2R1A	PPP2R1A (p.R179-R183)	19	52212718	C>A	10591	6	0.0566519
70NM	A	NM	PPP2R1A	PPP2R1A (p.R179-R183)	19	52212730	G>A	13832	7	0.0506073
72NM	A	NM	PPP2R1A	PPP2R1A (p.R179-R183)	19	52212726	C>T	18929	18	0.0950922
73NM	A	NM	PPP2R1A	PPP2R1A (p.R179-R183)	19	52212727	G>A	71915	30	0.0417159
74NM	A	NM	PPP2R1A	PPP2R1A (p.R179-R183)	19	52212729	C>T	62182	69	0.110965
71NM	A	NM	PPP2R1A	PPP2R1A (p.R179-R183)	19	52212729	C>T	55016	46	0.083612
103NM	E	NM	PPP2R1A	PPP2R1A (p.R179-R183)	19	52212729	C>T	55044	37	0.067219
102NM	E	NM	PPP2R1A	PPP2R1A (p.R179-R183)	19	52212718	C>A	54451	23	0.0422398
82NM	Non-A/E	NM	PPP2R1A	PPP2R1A (p.R179-R183)	19	52212726	C>T	62664	20	0.0319163
86NM	Non-A/E	NM	PPP2R1A	PPP2R1A (p.R179-R183)	19	52212726	C>T	13400	8	0.0597015
80NM	Non-A/E	NM	PPP2R1A	PPP2R1A (p.R179-R183)	19	52212726	C>T	21117	6	0.0284131
104NM	E	NM	PPP2R1A	PPP2R1A (p.R179-R183)	19	52212726	C>T	11681	5	0.0428046
105NM	E	NM	PPP2R1A	PPP2R1A (p.R179-R183)	19	52212717	C>T	33878	2	0.00590354
106NM	E	NM	PPP2R1A	PPP2R1A (p.R179-R183)	19	52212717	C>A	28890	3	0.0103842
75NM	A	NM	PPP2R1A	PPP2R1A (p.R179-R183)	19	52212728	G>T	62530	57	0.0911562
81NM	Non-A/E	NM	PPP2R1A	PPP2R1A (p.R179-R183)	19	52212728	G>T	67030	44	0.0656422
88NM	Non-A/E	NM	PPP2R1A	PPP2R1A (p.R179-R183)	19	52212728	G>T	29367	25	0.0851296
100NM	E	NM	PPP2R1A	PPP2R1A (p.R179-R183)	19	52212730	G>T	12646	4	0.0316306
57NE	A	NE	PPP2R1A	PPP2R1A (p.R179-R183)	19	52212726	C>T	30323	25	0.0824457
58NE	A	NE	PPP2R1A	PPP2R1A (p.R179-R183)	19	52212726	C>T	21954	16	0.0728797
20NE	A	NE	PPP2R1A	PPP2R1A (p.R179-R183)	19	52212730	G>A	24005	12	0.0499896
44NE	A	NE	PPP2R1A	PPP2R1A (p.R179-R183)	19	52212718	C>A	31414	14	0.0445661
30NE	A	NE	PPP2R1A	PPP2R1A (p.R179-R183)	19	52212718	C>A	25400	7	0.0275591
38NE	A	NE	PPP2R1A	PPP2R1A (p.R179-R183)	19	52212718	C>A	16158	8	0.0495111
61NE	A	NE	PPP2R1A	PPP2R1A (p.R179-R183)	19	52212727	G>A	19883	12	0.0603531
65NE	A	NE	PPP2R1A	PPP2R1A (p.R179-R183)	19	52212718	C>A	16367	6	0.0366591
23NE	A	NE	PPP2R1A	PPP2R1A (p.R179-R183)	19	52212726	C>T	9804	6	0.0611995
69NE	A	NE	PPP2R1A	PPP2R1A (p.R179-R183)	19	52212726	C>T	13593	4	0.0294269
89NE	Non-A/E	NE	PPP2R1A	PPP2R1A (p.R179-R183)	19	52212717	C>A	35874	2	0.00557507
90NE	Non-A/E	NE	PPP2R1A	PPP2R1A (p.R179-R183)	19	52212717	C>A	21901	2	0.009132
91NE	Non-A/E	NE	PPP2R1A	PPP2R1A (p.R179-R183)	19	52212717	C>T	18279	1	0.00547076
92NE	Non-A/E	NE	PPP2R1A	PPP2R1A (p.R179-R183)	19	52212717	C>A	46666	3	0.00642866
101NE	E	NE	PPP2R1A	PPP2R1A (p.R179-R183)	19	52212717	C>A	11884	2	0.0168294
78NE	Non-A/E	NE	PPP2R1A	PPP2R1A (p.R179-R183)	19	52212717	C>_	9874	0	0
84NE	Non-A/E	NE	PPP2R1A	PPP2R1A (p.R179-R183)	19	52212717	C>T	7895	1	0.0126662
107NE	E	NE	PPP2R1A	PPP2R1A (p.R179-R183)	19	52212717	C>_	13139	0	0
93NE	Non-A/E	NE	PPP2R1A	PPP2R1A (p.R179-R183)	19	52212717	C>A	7320	1	0.0136612
108NE	E	NE	PPP2R1A	PPP2R1A (p.R179-R183)	19	52212717	C>A	7274	1	0.0137476
109NE	E	NE	PPP2R1A	PPP2R1A (p.R179-R183)	19	52212717	C>_	11125	0	0
110NE	E	NE	PPP2R1A	PPP2R1A (p.R179-R183)	19	52212717	C>A	8767	1	0.0114064
77NE	Non-A/E	NE	PPP2R1A	PPP2R1A (p.R179-R183)	19	52212717	C>G	13841	1	0.00722491
94NE	Non-A/E	NE	PPP2R1A	PPP2R1A (p.R179-R183)	19	52212717	C>A	13448	1	0.00743605
111NE	E	NE	PPP2R1A	PPP2R1A (p.R179-R183)	19	52212717	C>T	15608	1	0.00640697
85NE	Non-A/E	NE	PPP2R1A	PPP2R1A (p.R179-R183)	19	52212717	C>_	8759	0	0
112NE	E	NE	PPP2R1A	PPP2R1A (p.R179-R183)	19	52212717	C>_	11359	0	0
76NE	Non-A/E	NE	PPP2R1A	PPP2R1A (p.R179-R183)	19	52212718	C>A	54421	593	1.08965
83NE	Non-A/E	NE	PPP2R1A	PPP2R1A (p.R179-R183)	19	52212729	C>T	41482	480	1.15713
95NE	Non-A/E	NE	PPP2R1A	PPP2R1A (p.R179-R183)	19	52212728	G>T	16182	7	0.0432579
96NE	Non-A/E	NE	PPP2R1A	PPP2R1A (p.R179-R183)	19	52212728	G>T	16182	7	0.0432579
97NE	Non-A/E	NE	PPP2R1A	PPP2R1A (p.R179-R183)	19	52212728	G>T	15001	7	0.0466636
98NE	Non-A/E	NE	PPP2R1A	PPP2R1A (p.R179-R183)	19	52212728	G>T	43410	37	0.0852338
99NE	Non-A/E	NE	PPP2R1A	PPP2R1A (p.R179-R183)	19	52212728	G>T	46677	32	0.0685562
87NE	Non-A/E	NE	PPP2R1A	PPP2R1A (p.R179-R183)	19	52212718	C>G	53220	1214	2.2811
113NE	E	NE	PPP2R1A	PPP2R1A (p.R179-R183)	19	52212728	G>T	48363	37	0.0765048
79NE	Non-A/E	NE	PPP2R1A	PPP2R1A (p.R179-R183)	19	52212728	G>T	47158	35	0.0742186
51NE	A	NE	PPP2R1A	PPP2R1A (p.R179-R183)	19	52212729	C>T	21811	7	0.0320939
11NE	A	NE	PPP2R1A	PPP2R1A (p.R179-R183)	19	52212727	G>A	5497	4	0.072767
70NE	A	NE	PPP2R1A	PPP2R1A (p.R179-R183)	19	52212726	C>T	10663	6	0.0562693
72NE	A	NE	PPP2R1A	PPP2R1A (p.R179-R183)	19	52212729	C>T	59102	31	0.0524517
73NE	A	NE	PPP2R1A	PPP2R1A (p.R179-R183)	19	52212730	G>A	23078	15	0.064997
74NE	A	NE	PPP2R1A	PPP2R1A (p.R179-R183)	19	52212731	G>T	58039	18	0.0310136
71NE	A	NE	PPP2R1A	PPP2R1A (p.R179-R183)	19	52212726	C>T	84270	40	0.0474665
103NE	E	NE	PPP2R1A	PPP2R1A (p.R179-R183)	19	52212729	C>T	49830	490	0.983343
102NE	E	NE	PPP2R1A	PPP2R1A (p.R179-R183)	19	52212726	C>T	66809	27	0.0404137
82NE	Non-A/E	NE	PPP2R1A	PPP2R1A (p.R179-R183)	19	52212729	C>T	48921	25	0.0511028
86NE	Non-A/E	NE	PPP2R1A	PPP2R1A (p.R179-R183)	19	52212729	C>T	6936	3	0.0432526
80NE	Non-A/E	NE	PPP2R1A	PPP2R1A (p.R179-R183)	19	52212727	G>A	17439	10	0.0573427
104NE	E	NE	PPP2R1A	PPP2R1A (p.R179-R183)	19	52212726	C>T	11026	12	0.108834
105NE	E	NE	PPP2R1A	PPP2R1A (p.R179-R183)	19	52212717	C>_	3150	0	0
106NE	E	NE	PPP2R1A	PPP2R1A (p.R179-R183)	19	52212717	C>_	6877	0	0
75NE	A	NE	PPP2R1A	PPP2R1A (p.R179-R183)	19	52212728	G>T	41762	30	0.0718356
81NE	Non-A/E	NE	PPP2R1A	PPP2R1A (p.R179-R183)	19	52212728	G>T	43268	30	0.0693353
88NE	Non-A/E	NE	PPP2R1A	PPP2R1A (p.R179-R183)	19	52212728	G>T	56309	45	0.0799162
100NE	E	NE	PPP2R1A	PPP2R1A (p.R179-R183)	19	52212718	C>G	9587	63	0.65714
Disease: A: Adenomyosis; E: Endometriosis without adenomyosis; Non-A/E: individuals neither adenomyosis nor endometriosis
Tissue: NM: Normal myometrium; NE: Normal endometrium
