# Supplementary material for: Uterine adenomyosis is an oligoclonal disorder associated with KRAS mutations
Source: Nat Commun. 2019 Dec 19;10:5785. doi: 10.1038/s41467-019-13708-y (PMC6923389; doi:10.1038/s41467-019-13708-y)
Supplement: Supplementary file 30 — Supplementary Data 27 [file 41467_2019_13708_MOESM30_ESM.xlsx]

## Sheet: SD27 Bisulfite PR Fig8
Supplementary Data 27. Summary of bisulfite sequencing experiments of PR-A/B CpG island shown in Figure 8.
Sequenced CpG				% of unaltered CpG in enriched adenomyosis lesions from patient ID (KRAS mutation status)																																			Statistics
Gene	Chr	ID	*Position	27(WT)	28(WT)	29(WT)	49(WT)	30(WT)	31(WT)	32(WT)	33(WT)	34(WT)	35(WT)	36(WT)	37(WT)	38(WT)	41(WT)	42(WT)	43(WT)	44(WT)	46(WT)	48(WT)	67(WT)	4(MUT)	5(MUT)	7(MUT)	8(MUT)	9(MUT)	11(MUT)	12(MUT)	14(MUT)	15(MUT)	17(MUT)	19(MUT)	20(MUT)	22(MUT)	Average (WT)	SD (WT)	Average (MUT)	SD (MUT)	†p-value
PR-B	11	1	101129706	5.0803	1.1989	5.855	2.7569	4.2381	4.886	8.5227	10.461	0	1.4706	1.5571	0.2294	2.2355	0.2829	2.0809	0.409	0	2.555	2.5974	0.5618	1.7751	14.0609	11	13.67	10.4914	15.1659	18.1818	6.4795	15.8019	2.6393	12.8006	12.1053	18.1628	3.01555	3.08886	11.718	5.2698	4.72014e-05
PR-B	11	2	101129701	0	4.0066	4.7842	7.8349	3.7111	0.3509	0	8.5389	0	1.6854	2.7397	0.7389	5.7489	0.6489	0.47	0.2237	2.027	0	1.4024	4.7354	4.4444	8.7311	13.0964	15.0794	11.1276	11.1702	20.442	5.1095	12.1053	5.4217	15.4779	9.4675	16.0638	2.55936	2.78975	11.3644	4.75842	1.22704e-05
PR-B	11	3	101129688	7.8248	4.2611	1.2093	5.8382	2.4975	0	0	12.5227	1.4134	4.9505	3.6907	0.9217	4.3284	2.7952	1.5134	1.4433	1.2698	3.3353	3.2017	2.9006	5.1896	12.6882	13.6821	14.8477	8.5948	14.1509	17.8667	6.1002	3.7975	2.3669	15.6849	13.1148	18.612	3.32235	3.2001	11.2843	5.44059	0.000175802
PR-B	11	4	101129664	4.3853	1.4602	4.3112	9.0758	3.7298	9.0278	3.2836	6.7925	0.3731	2.799	4.1591	4.0865	7.3244	1.8169	4.4776	2.935	0.6536	1.9678	4.7261	3.5714	10.3672	12.8451	15.9553	10.1124	11.8248	14.6982	15	5.9603	3.5443	3.4161	16.0879	13.7931	23.0444	4.15832	2.60654	12.0499	5.49569	0.00019928
PR-B	11	5	101129651	4.0226	0.5998	7.9291	10.3592	4.5908	4.6823	8.8685	5.5351	0.3846	5.3299	4.9541	3.202	7.3746	4.902	6.085	0	2.5397	13.6067	5.6684	7.5653	2.2917	12.5561	12.4124	18.4697	11.5493	13.3005	15.7182	7.9646	10.3359	2.1212	13.9716	18.4971	16.8067	4.78584	2.90347	11.9996	5.30845	0.000354392
PR-B	11	6	101129647	0	1.8478	3.3302	9.3673	5.2632	4.6512	4.142	1.2635	0	2.7778	1.2658	2.1531	8.8663	0.4184	0.5656	2.0877	0	5.7613	4.8128	1.4966	4.9383	5.708	16.8986	15.1515	9.1038	11.7359	13.4211	7.0953	8.1841	1.4793	16.489	14.8352	20.0627	2.82352	2.87477	11.1618	5.53193	0.000123784
PR-B	11	7	101129640	3.4689	5.1852	6.4343	6.4872	5.7993	5.5738	0.6079	6.6298	4.1199	3.202	3.7351	3.0733	0.9398	2.9197	1.1542	5.8947	1.5528	5.9395	5.4963	2.972	2.2587	17.1926	9.7579	10.9333	12.0344	17.2662	14.9626	7.6923	10.2439	1.6713	12.2229	16.9154	15.7439	3.92811	2.05604	11.4535	5.22174	0.000192698
PR-B	11	8	101129623	11.9881	0.6803	10	5.9184	3.4559	0	0	0	0.7812	0.7194	0.5208	1.6432	4.4256	0.8449	1.3923	0.4149	0.2994	0.3396	1.6977	2.3216	6.0291	9.4972	13.8665	11.8439	9.7872	13.0751	13.8539	9.0722	12.093	2.507	13.4216	5.9113	16.9565	2.53438	3.61036	10.6088	4.00115	6.46177e-06
PR-B	11	9	101129597	4.7844	0.4594	7.6923	0.9183	2.9012	0	0	1.1858	1.3072	0.5464	4.1509	2.583	1.8405	0.9378	2.2654	4.2918	0	0.2542	1.7454	3.9488	0	9.7665	13.9648	13.1148	17.7019	12.7551	5.1724	1.3393	0.4525	3.6082	11.3703	3.8095	10.8835	2.10967	2.10661	7.99529	5.85552	0.00371532
PR-B	11	10	101129588	0	1.6043	0	1.3686	2.5408	0	0	2.3622	2.6144	6.383	2.9304	1.8587	2.445	1.2777	0	0.8547	1.3889	4.0438	1.3388	2.7719	0.33	11.0656	13.1244	13.5922	11.25	12.5628	0	3.5556	0.4464	3.0303	10.7843	3.7736	12.982	1.62522	1.60992	7.42286	5.54341	0.00272952
PR-B	11	11	101129546	0	1.2422	4.3062	0.1964	2.2541	0	1.8797	2.6382	0.542	1.6173	1.8942	0	0	3.5679	4.2813	2.9703	2.451	1.3928	1.0013	3.5754	0.5952	6.9767	13.3333	10.3867	9.3923	10.7446	0.8811	0.1374	1.5625	1.2295	12.6026	0.6993	13.9154	1.75534	1.49385	6.34282	5.57558	0.0124225
PR-B	11	12	101129518	15.6522	0	1.9231	0.8458	3.3092	0	0.6897	1.5815	0	2.0742	1.8607	2.2222	5.4908	0	0.6928	1.8868	0.9709	0.5587	1.9133	2.6906	0	8.9767	13.7631	9.6537	13.253	11.9323	1.6461	1.9557	2.2222	0.7812	12.5673	1.3468	12.094	2.30588	3.71464	2.30588	3.71464	0.0177099
PR-A	11	13	101128861	8.311	5.5445	5.897	8.4015	9.7394	7.426	7.1328	5.2917	6.3929	7.6027	6.0598	9.9021	7.4622	6.7973	9.7303	6.5563	7.9088	6.9214	11.5459	8.1422	12.1934	17.4419	17.2722	17.1492	14.9533	17.4851	7.0895	6.6183	6.9591	5.1431	19.0942	6.8068	17.9598	7.42096	1.44476	7.42096	5.42479	0.0040139
PR-A	11	14	101128858	8.3091	6.1122	8.2878	8.9023	10.3756	7.6303	7.2508	6.2674	8.715	9.0909	6.6246	13.2721	11.7173	6.9722	13.4515	9.5866	8.0369	10.0938	11.8346	8.9101	13.1071	19.9953	19.5244	16.0039	15.6334	19.748	7.8072	7.3148	7.7317	7.7211	20.308	8.1539	18.3741	8.85898	2.23406	8.85898	5.49103	0.00654454
PR-A	11	15	101128850	8.5185	7.5434	8.914	9.1517	11.2626	10.6288	7.995	6.2484	10.3364	9.404	8.5597	14.3366	11.7337	10.5484	13.3944	11.2504	11.1554	8.279	12.7867	10.3049	12.726	21.2075	20.9535	18.5865	17.9678	19.816	9.3927	9.2575	9.5447	9.6679	21.249	10.2552	19.7671	10.0577	2.08014	10.0577	5.23351	0.00334294
PR-A	11	16	101128835	19.5034	12.8088	8.3261	10.7606	12.4832	9.0253	10.3726	9.592	14.6223	13.179	11.2627	18.782	12.2738	14.2235	12.8483	12.5941	14.8284	9.8847	14.987	10.9295	19.0892	22.0347	21.7027	20.0075	19.3646	23.9576	13.3028	11.7146	13.165	11.9547	22.5109	13.1369	21.3928	12.7933	3.03847	12.7933	4.56004	0.00216608
PR-A	11	17	101128829	9.513	11.8332	9.1196	12.0119	12.469	13.2004	11.3355	10.1329	16.8788	11.9476	10.3633	18.9604	12.1659	11.8566	13.1588	12.2104	15.641	9.2968	14.3244	11.9085	15.1815	24.151	21.3604	22.4471	19.9975	24.3375	11.1669	11.173	12.9661	12.0896	21.1175	12.0048	21.3071	12.5175	2.56379	12.5175	5.23985	0.00500575
PR-A	11	18	101128825	8.6869	10.16	6.292	11.3439	12.9574	10.8985	14.0722	9.8818	16.5565	12.764	11.0889	22.3852	11.3709	12.2464	9.2937	13.7615	15.3649	8.4117	14.2127	12.0474	18.643	21.766	22.1023	21.068	18.3223	23.0985	12.4496	11.4515	12.7328	13.016	22.0497	12.8781	20.9031	12.3015	3.61398	12.3015	4.50295	0.00170814
PR-A	11	19	101128816	13.3715	14.0563	11.1954	12.254	13.6161	15.4499	17.3928	11.873	20.7368	16.2387	13.9408	26.2069	13.9102	14.0261	10.3833	17.856	19.0736	8.3658	15.2392	12.4761	20.8865	30.4543	23.567	23.2358	23.8507	28.9702	14.8684	14.1923	16.0362	16.5132	23.3939	16.35	21.5349	15.3871	3.9528	15.3871	5.23554	0.00360853
	*GRCh38/hg38
	†Welch`s t-test
