# Supplementary material for: Uterine adenomyosis is an oligoclonal disorder associated with KRAS mutations
Source: Nat Commun. 2019 Dec 19;10:5785. doi: 10.1038/s41467-019-13708-y (PMC6923389; doi:10.1038/s41467-019-13708-y)
Supplement: Supplementary file 31 — Supplementary Data 28 [file 41467_2019_13708_MOESM31_ESM.xlsx]

## Sheet: SD28 Multisamples SF16
Supplementary Data 28. Summary of WES and TDS read information of patient #6 shown in Supplementary Figure 16.
Sequencing sample information					WES			TDS			†Statistics
Sample ID	Gene	Chr	Position	Ref>Mut	#Total	#Mut	VAF (%)	#Total	#Mut	VAF (%)	Mean	SD	Length (bp)	p-value	Significance
6A1	CHIC1	X	73577924	A>T	386	0	0	121166	5	0.004126	0.0127443	0.123741	30	0.560447	No
6A2	CHIC1	X	73577924	A>T	328	0	0	246643	22	0.008919	0.0056384	0.0366543	30	0.574897	No
6A3	CHIC1	X	73577924	A>T	278	15	5.395	264150	762	0.288472	0.016674	0.129022	30	0.0213047	Yes
6A4	CHIC1	X	73577924	A>T	303	0	0	294870	26	0.008817	0.0208247	0.131915	30	0.566855	No
6A5	CHIC1	X	73577924	A>T	322	0	0	140281	6	0.004277	0.00425677	0.0364598	30	0.609988	No
6A6	CHIC1	X	73577924	A>T	414	0	0	151626	11	0.007254	0.0189197	0.120119	30	0.572232	No
6NM	CHIC1	X	73577924	A>T	NT	NT	NT	188536	18	0.009547	0.0177854	0.114531	30	0.56396	No
6EN	CHIC1	X	73577924	A>T	357	0	0	96256	6	0.006233	0.0151228	0.115157	30	0.565842	No
6B	CHIC1	X	73577924	A>T	232	0	0	117608	12	0.010203	0	0	30	1	No
6A1	CUZD1	10	122839135	G>A	286	4	1.398	178967	528	0.295026	0.00151969	0.0160518	40	0	Yes
6A2	CUZD1	10	122839135	G>A	245	8	3.265	280900	2918	1.0388	0.0011751	0.011231	40	0	Yes
6A3	CUZD1	10	122839135	G>A	227	4	1.762	294445	4714	1.60098	0.00151696	0.0255794	40	0	Yes
6A4	CUZD1	10	122839135	G>A	237	2	0.843	342933	1653	0.482018	0.00139528	0.0129806	40	0	Yes
6A5	CUZD1	10	122839135	G>A	216	6	2.777	199484	9069	4.54623	0.00387172	0.0179369	40	0	Yes
6A6	CUZD1	10	122839135	G>A	273	11	4.029	288341	24506	8.49896	-0.000280325	0.0090416	40	0	Yes
6NM	CUZD1	10	122839135	G>A	NT	NT	NT	207539	32	0.015418	0.00122845	0.00842275	40	0.693094	No
6EN	CUZD1	10	122839135	G>A	244	0	0	139277	345	0.247707	0.00131596	0.0105599	40	0	Yes
6B	CUZD1	10	122839135	G>A	152	0	0	162685	30	0.01844	0	0	40	1	No
6A1	KRAS	12	25245351	C>A	357	0	0	8281	66	0.797005	0.00810391	0.0275747	40	0	Yes
6A2	KRAS	12	25245351	C>A	319	3	0.94	16220	456	2.81134	0.00898029	0.0220349	40	0	Yes
6A3	KRAS	12	25245351	C>A	354	2	0.564	23838	292	1.22493	0.00724435	0.0198871	40	0	Yes
6A4	KRAS	12	25245351	C>A	306	3	0.98	19454	86	0.442068	0.00817826	0.0213777	40	0	Yes
6A5	KRAS	12	25245351	C>A	313	3	0.958	6054	474	7.82953	0.011321	0.026347	40	0	Yes
6A6	KRAS	12	25245351	C>A	284	10	3.521	13100	945	7.21374	0.0101728	0.0222127	40	0	Yes
6NM	KRAS	12	25245351	C>A	NT	NT	NT	18507	1	0.005403	0.00257026	0.0387523	40	0.71486	No
6EN	KRAS	12	25245351	C>A	332	1	0.301	9985	2	0.02003	0.0124656	0.0866307	40	0.578987	No
6B	KRAS	12	25245351	C>A	206	0	0	229555	57	0.02483	0	0	40	1	No
6A1	KRAS	12	25245350	C>T	357	0	0	8317	4	0.048094	0.0180834	0.0895719	40	0.437861	No
6A2	KRAS	12	25245350	C>T	330	0	0	16368	4	0.024437	0.0434667	0.31133	40	0.544796	No
6A3	KRAS	12	25245350	C>T	348	0	0	23910	1	0.004182	-0.00788811	0.1367	40	0.511473	No
6A4	KRAS	12	25245350	C>T	313	0	0	19516	5	0.02562	0.0126933	0.0505721	40	0.524245	No
6A5	KRAS	12	25245350	C>T	323	0	0	6122	1	0.016334	0.108925	0.871706	40	0.54957	No
6A6	KRAS	12	25245350	C>T	283	0	0	13151	1	0.007603	0.0994976	0.802921	40	0.553449	No
6NM	KRAS	12	25245350	C>T	NT	NT	NT	18597	3	0.016131	0.00323305	0.0389245	40	0.53178	No
6EN	KRAS	12	25245350	C>T	330	0	0	10005	27	0.269865	0.00913196	0.0822542	40	0.00146351	Yes
6B	KRAS	12	25245350	C>T	207	0	0	231214	37	0.016002	0	0	40	1	No
6A1	CR2	1	207466757	C>A	523	0	0	39577	7	0.017687	0.00136097	0.0290957	40	0.381823	No
6A2	CR2	1	207466757	C>A	498	0	0	66175	17	0.025689	-0.000348325	0.0239642	40	0.220552	No
6A3	CR2	1	207466757	C>A	401	0	0	72613	8	0.011017	-0.00157318	0.0292009	40	0.431845	No
6A4	CR2	1	207466757	C>A	476	24	5.042	92092	3061	3.32385	0.000873388	0.0293083	40	0	Yes
6A5	CR2	1	207466757	C>A	438	0	0	34906	10	0.028648	-0.00122586	0.0276604	40	0.210094	No
6A6	CR2	1	207466757	C>A	475	0	0	66061	6	0.009082	0.000688687	0.0267328	40	0.48782	No
6NM	CR2	1	207466757	C>A	NT	NT	NT	58994	2	0.00339	0.000517	0.0266889	40	0.569953	No
6EN	CR2	1	207466757	C>A	416	0	0	12586	1	0.007945	0.0022655	0.0310213	40	0.524387	No
6B	CR2	1	207466757	C>A	269	0	0	13197	1	0.007577	0	0	40	1	No
6A1	KHDRBS2	6	61894585	A>T	232	0	0	5896	0	0	0.00372805	0.0296042	40	0.550106	No
6A2	KHDRBS2	6	61894585	A>T	203	0	0	1826	0	0	0.00948912	0.0446237	40	0.584199	No
6A3	KHDRBS2	6	61894585	A>T	184	0	0	3006	0	0	0.00167781	0.0377703	40	0.517716	No
6A4	KHDRBS2	6	61894585	A>T	209	10	4.784	13543	344	2.54006	-0.00242155	0.0251496	40	0	Yes
6A5	KHDRBS2	6	61894585	A>T	217	0	0	13760	0	0	-0.00531757	0.0256069	40	0.417747	No
6A6	KHDRBS2	6	61894585	A>T	211	0	0	9746	0	0	-0.00705141	0.026506	40	0.395108	No
6NM	KHDRBS2	6	61894585	A>T	NT	NT	NT	4319	1	0.023153	0.00262871	0.0282175	40	0.233503	No
6EN	KHDRBS2	6	61894585	A>T	187	0	0	219772	18	0.00819	0.00561596	0.198694	40	0.494832	No
6B	KHDRBS2	6	61894585	A>T	137	0	0	5609	0	0	0	0	40	1	No
	†Statistical analyses for judging somatic mutations, which is described at Materials and Methods. Significance: p<0.05
	*NT.: Not tested.
