# Supplementary material for: Uterine adenomyosis is an oligoclonal disorder associated with KRAS mutations
Source: Nat Commun. 2019 Dec 19;10:5785. doi: 10.1038/s41467-019-13708-y (PMC6923389; doi:10.1038/s41467-019-13708-y)
Supplement: Supplementary file 32 — Supplementary Data 29 [file 41467_2019_13708_MOESM32_ESM.xlsx]

## Sheet: SD29 Multisamples SF17
Supplementary Data 29. Summary of WES and TDS read information of patient #4 shown in Supplementary Figure 17.
Sequencing sample information					WES			TDS			†Statistics
Sample ID	Gene	Chr	Position	Ref>Mut	#Total	#Mut	VAF (%)	#Total	#Mut	VAF (%)	Mean	SD	Length (bp)	p-value	Significance
4A1	SH3BP4	2	235042640	G>A	444	28	6.30631	1910	76	3.97906	0.0148999	0.0562151	30	0	Yes
4A2	SH3BP4	2	235042640	G>A	431	0	0	7275	0	0	-0.00208043	0.0529815	30	0.484339	No
4A3	SH3BP4	2	235042640	G>A	420	0	0	5366	0	0	0.00349683	0.0590432	30	0.523614	No
4A4	SH3BP4	2	235042640	G>A	426	1	0.234742	10248	0	0	-0.00771058	0.0580674	30	0.447181	No
4A5	SH3BP4	2	235042640	G>A	393	0	0	7164	0	0	0.000319567	0.0572449	30	0.502227	No
4A6	SH3BP4	2	235042640	G>A	400	0	0	20186	1	0.004953	-0.00605685	0.056033	30	0.422114	No
4NM	SH3BP4	2	235042640	G>A	223	0	0	4744	6	0.126475	0.00405918	0.0575824	30	0.0167547	Yes
4EN	SH3BP4	2	235042640	G>A	424	0	0	15364	2	0.013017	-0.00833883	0.0528408	30	0.34305	No
4B	SH3BP4	2	235042640	G>A	150	0	0	1902	0	0	0	0	30	1	No
4A1	RAB3IL	11	61907492	C>T	413	28	6.77966	289344	9331	3.22488	0.00420616	0.0459939	40	0	Yes
4A2	RAB3IL	11	61907492	C>T	410	0	0	225825	667	0.295361	0.00547501	0.0487118	40	8.69084e-09	Yes
4A3	RAB3IL	11	61907492	C>T	456	0	0	270325	37	0.013687	0.00266664	0.036844	40	0.546612	No
4A4	RAB3IL	11	61907492	C>T	399	3	0.75188	293920	2013	0.68488	0.00621532	0.0426895	40	0	Yes
4A5	RAB3IL	11	61907492	C>T	479	0	0	294660	48	0.016289	0.00367536	0.0389902	40	0.527822	No
4A6	RAB3IL	11	61907492	C>T	466	0	0	307621	48	0.015603	0.00277025	0.0459308	40	0.521723	No
4NM	RAB3IL	11	61907492	C>T	313	0	0	264727	66	0.024931	0.000683838	0.0190168	40	0.319661	No
4EN	RAB3IL	11	61907492	C>T	455	0	0	249741	41	0.016417	0.00480621	0.0459307	40	0.532312	No
4B	RAB3IL	11	61907492	C>T	155	0	0	163017	25	0.015335	0	0	40	1	No
4A1	KRAS	12	25245350	C>A	288	0	0	10080	0	0	0.0152884	0.0884989	40	0.587213	No
4A2	KRAS	12	25245350	C>A	291	1	0.343643	21509	74	0.344042	-0.00157834	0.0314106	40	0	Yes
4A3	KRAS	12	25245350	C>A	283	0	0	19692	24	0.121876	-0.00432598	0.0595229	40	0.0202109	Yes
4A4	KRAS	12	25245350	C>A	299	0	0	13313	0	0	-0.00499881	0.0526093	40	0.494056	No
4A5	KRAS	12	25245350	C>A	286	4	1.3986	12128	102	0.841029	0.00150381	0.0529325	40	0	Yes
4A6	KRAS	12	25245350	C>A	325	0	0	13783	13	0.094319	0.0042941	0.0435134	40	0.0243028	Yes
4NM	KRAS	12	25245350	C>A	194	0	0	13811	1	0.00724	0.0116961	0.0595092	40	0.557925	No
4EN	KRAS	12	25245350	C>A	229	0	0	16494	1	0.006062	0.00993228	0.0994705	40	0.532392	No
4B	KRAS	12	25245350	C>A	145	0	0	23720	1	0.004215	0	0	40	1	No
4A1	REG4	1	119808808	T>C	168	0	0	53391	14	0.026221	0.000642625	0.013213	20	0.21894	No
4A2	REG4	1	119808808	T>C	163	2	1.22699	511374	73	0.014275	-0.0161536	0.286983	20	0.479018	No
4A3	REG4	1	119808808	T>C	167	0	0	37101	44	0.118595	-0.00054665	0.0135951	20	1.12133e-14	Yes
4A4	REG4	1	119808808	T>C	139	0	0	29271	4	0.013665	0.0004448	0.0149577	20	0.556032	No
4A5	REG4	1	119808808	T>C	169	0	0	39905	6	0.015035	0.00209832	0.0125047	20	0.575829	No
4A6	REG4	1	119808808	T>C	171	13	7.60234	44443	4574	10.2918	-0.0014949	0.0114778	20	0	Yes
4NM	REG4	1	119808808	T>C	99	0	0	30437	5	0.016427	-0.000394575	0.0141871	20	0.458078	No
4EN	REG4	1	119808808	T>C	152	0	0	18898	4	0.021166	0.00154083	0.0149145	20	0.386627	No
4B	REG4	1	119808808	T>C	77	0	0	32618	5	0.015328	0	0	20	1	No
4A1	HIPK1	1	113941003	G>A	310	6	1.93548	243117	6638	2.73037	0.00245896	0.0139098	40	0	Yes
4A2	HIPK1	1	113941003	G>A	299	6	2.00669	193347	5539	2.8648	0.00024245	0.00629356	40	0	Yes
4A3	HIPK1	1	113941003	G>A	322	6	1.86335	285486	3942	1.3808	0.0015123	0.0156186	40	0	Yes
4A4	HIPK1	1	113941003	G>A	286	6	2.0979	234998	4637	1.97321	0.000571875	0.0100876	40	0	Yes
4A5	HIPK1	1	113941003	G>A	272	3	1.10294	161137	3358	2.08394	-0.000166425	0.0179807	40	0	Yes
4A6	HIPK1	1	113941003	G>A	291	23	7.90378	379955	34425	9.06028	0.000985512	0.0144917	40	0	Yes
4NM	HIPK1	1	113941003	G>A	185	4	2.16216	226861	4982	2.19606	0.00166672	0.0123593	40	0	Yes
4EN	HIPK1	1	113941003	G>A	231	19	8.22511	265187	14132	5.32907	0.0029196	0.0134498	40	0	Yes
4B	HIPK1	1	113941003	G>A	117	1	0.854701	292048	880	0.30132	0	0	40	1	No
4A1	FRY	13	32171105	A>G	311	0	0	120086	12	0.009992	-0.000226163	0.0205954	40	0.309898	No
4A2	FRY	13	32171105	A>G	284	0	0	126467	21	0.016605	0.000366975	0.0181001	40	0.184827	No
4A3	FRY	13	32171105	A>G	298	0	0	125385	11	0.008772	0.000888213	0.0178034	40	0.328946	No
4A4	FRY	13	32171105	A>G	318	0	0	107357	20	0.018629	-0.00161524	0.0179734	40	0.13001	No
4A5	FRY	13	32171105	A>G	314	0	0	94753	11	0.011609	0.00171743	0.0202611	40	0.312702	No
4A6	FRY	13	32171105	A>G	293	0	0	132906	23	0.017305	-0.00232497	0.0305765	40	0.260438	No
4NM	FRY	13	32171105	A>G	152	0	0	213412	23	0.010777	-0.000559462	0.0218321	40	0.301791	No
4EN	FRY	13	32171105	A>G	280	9	3.21429	109341	4339	3.96832	-0.0004097	0.0201682	40	0	Yes
4B	FRY	13	32171105	A>G	152	0	0	20479	0	0	0	0	40	1	No
4A1	RIMBP2	12	130442688	C>T	269	0	0	263712	22	0.008342	0.000378138	0.00605304	40	0.19502	No
4A2	RIMBP2	12	130442688	C>T	237	0	0	266620	3	0.001125	-0.000414113	0.00586466	40	0.582521	No
4A3	RIMBP2	12	130442688	C>T	234	0	0	278647	19	0.006818	-0.00128891	0.00626195	40	0.196632	No
4A4	RIMBP2	12	130442688	C>T	271	0	0	239146	10	0.004181	-7.39125e-05	0.00580993	40	0.398539	No
4A5	RIMBP2	12	130442688	C>T	257	0	0	187883	10	0.005322	0.00083005	0.00699204	40	0.402237	No
4A6	RIMBP2	12	130442688	C>T	235	0	0	319878	21	0.006565	-0.000627575	0.00701603	40	0.263812	No
4NM	RIMBP2	12	130442688	C>T	153	0	0	295442	18	0.006092	-0.0003041	0.00712432	40	0.304942	No
4EN	RIMBP2	12	130442688	C>T	216	9	4.16667	257855	8834	3.42596	1.75e-07	0.00819057	40	0	Yes
4B	RIMBP2	12	130442688	C>T	92	0	0	325946	9	0.002761	0	0	40	1	No
	†Statistical analyses for judging somatic mutations, which is described at Materials and Methods. Significance: p<0.05
