# Supplementary material for: Uterine adenomyosis is an oligoclonal disorder associated with KRAS mutations
Source: Nat Commun. 2019 Dec 19;10:5785. doi: 10.1038/s41467-019-13708-y (PMC6923389; doi:10.1038/s41467-019-13708-y)
Supplement: Supplementary file 34 — Source Data [file 41467_2019_13708_MOESM34_ESM.xlsx]

## Sheet: Figure 5B
Figure 5B Summary of Welch t-test (Group A or E vs Non-A/E)
	KRAS p.G12/G13										KRAS p.Q61										PIK3CA (p.E542-E545)										PIK3CA (p.H1047)										PPP2R1A (p.R179-R183)
	Group A (N=18)			Group E (N=14)			Group Non-A/E (N=24)				Group A (N=18)			Group E (N=14)			Group Non-A/E (N=24)				Group A (N=18)			Group E (N=14)			Group Non-A/E (N=24)				Group A (N=18)			Group E (N=14)			Group Non-A/E (N=24)				Group A (N=18)			Group E (N=14)			Group Non-A/E (N=24)
	Sample ID	VAF (%)		Sample ID	VAF (%)		Sample ID	VAF (%)			Sample ID	VAF (%)		Sample ID	VAF (%)		Sample ID	VAF (%)			Sample ID	VAF (%)		Sample ID	VAF (%)		Sample ID	VAF (%)			Sample ID	VAF (%)		Sample ID	VAF (%)		Sample ID	VAF (%)			Sample ID	VAF (%)		Sample ID	VAF (%)		Sample ID	VAF (%)
1	57NE	6.05578		101NE	0.972245		89NE	0.02569		1	57NE	0.0672289		101NE	0.023802		89NE	0.0412192		1	57NE	0.0309374		101NE	0.270543		89NE	0.0277651		1	57NE	0.0600489		101NE	0.394386		89NE	0.0183428		1	57NE	0.0824457		101NE	0.0168294		89NE	0.00557507
2	58NE	1.32587		107NE	0.254936		90NE	0.0219732		2	58NE	0.078125		107NE	0.0214373		90NE	0.0378565		2	58NE	0.0291282		107NE	0.156068		90NE	0.0382614		2	58NE	0.0471857		107NE	0.169506		90NE	0.0197533		2	58NE	0.0728797		107NE	0		90NE	0.009132
3	20NE	0.122347		108NE	0.0102828		91NE	0.0180489		3	20NE	0.0567072		108NE	0.0196183		91NE	0.0308817		3	20NE	0.0262549		108NE	0.124682		91NE	0.043262		3	20NE	0.033381		108NE	1.02491		91NE	0.014997		3	20NE	0.0499896		108NE	0.0137476		91NE	0.00547076
4	44NE	0.123628		109NE	0.0755972		92NE	0.028211		4	44NE	0.024429		109NE	0.0266951		92NE	0.0160548		4	44NE	0.044744		109NE	0.0561233		92NE	0.0343332		4	44NE	0.0600627		109NE	0.0747984		92NE	0.0106247		4	44NE	0.0445661		109NE	0		92NE	0.00642866
5	30NE	0.268336		110NE	0.128943		78NE	0.717405		5	30NE	0.0450349		110NE	0.0269143		78NE	0.026833		5	30NE	0.0398614		110NE	0.0691334		78NE	0.0506643		5	30NE	0.072204		110NE	0.0842953		78NE	0.109631		5	30NE	0.0275591		110NE	0.0114064		78NE	0
6	38NE	2.34562		111NE	0.257011		84NE	0.0943015		6	38NE	0.0538165		111NE	0.033866		84NE	0.0169011		6	38NE	0.0378406		111NE	0.0389535		84NE	0.0545368		6	38NE	0.0406243		111NE	0.0128489		84NE	0.370345		6	38NE	0.0495111		111NE	0.00640697		84NE	0.0126662
7	61NE	0.204862		112NE	0.0169033		93NE	0.0260666		7	61NE	0.0228676		112NE	0.0306213		93NE	0.0208572		7	61NE	0.0359454		112NE	0.0664231		93NE	0.0432638		7	61NE	0.0415012		112NE	0.00910674		93NE	0.0126068		7	61NE	0.0603531		112NE	0		93NE	0.0136612
8	65NE	0.216819		113NE	0.0278973		77NE	0.668138		8	65NE	0.0812861		113NE	0.0219253		77NE	0.0249071		8	65NE	0.0587618		113NE	0.011689		77NE	0.130937		8	65NE	0.0538669		113NE	0.0147792		77NE	0.0125843		8	65NE	0.0366591		113NE	0.0765048		77NE	0.00722491
9	23NE	1.52439		103NE	0.741801		94NE	0.028806		9	23NE	0.0712976		103NE	0.0492156		94NE	0.0466508		9	23NE	0.0354589		103NE	0.0251625		94NE	0.07364		9	23NE	0.104097		103NE	0.00920471		94NE	0.01121		9	23NE	0.0611995		103NE	0.983343		94NE	0.00743605
10	69NE	0.183739		102NE	0.810285		85NE	0.272833		10	69NE	0.0582977		102NE	0.028777		85NE	0.0188586		10	69NE	0.0341031		102NE	0.261529		85NE	0.0375835		10	69NE	0.0830087		102NE	0.0132608		85NE	0.295771		10	69NE	0.0294269		102NE	0.0404137		85NE	0
11	51NE	0.0886211		104NE	2.49893		76NE	1.22956		11	51NE	0.0822861		104NE	0.0206462		76NE	0.0253661		11	51NE	0.0402195		104NE	0.0283779		76NE	0.228884		11	51NE	0.0493949		104NE	0.130653		76NE	0.00974303		11	51NE	0.0320939		104NE	0.108834		76NE	1.08965
12	11NE	2.87837		105NE	1.71738		83NE	0.00815295		12	11NE	0.0611621		105NE	0.0309136		83NE	0.0251386		12	11NE	0.018909		105NE	0.0347567		83NE	0.0596625		12	11NE	0.213828		105NE	0.0244217		83NE	0.220282		12	11NE	0.072767		105NE	0		83NE	1.15713
13	70NE	0.102041		106NE	3.4749		95NE	0.0654879		13	70NE	0.0376294		106NE	0.0219332		95NE	0.0320351		13	70NE	0.052687		106NE	0.0435216		95NE	0.0310853		13	70NE	0.0897398		106NE	0.0161169		95NE	0.0184149		13	70NE	0.0562693		106NE	0		95NE	0.0432579
14	72NE	4.75068		100NE	1.00193		96NE	0.0114325		14	72NE	0.0923028		100NE	0.041841		96NE	0.0252577		14	72NE	0.062567		100NE	0.0390434		96NE	0.0268353		14	72NE	0.0121852		100NE	1.8018		96NE	0.0144326		14	72NE	0.0524517		100NE	0.65714		96NE	0.0432579
15	73NE	3.06009					97NE	0.0118259		15	73NE	0.0817347					97NE	0.0252773		15	73NE	0.0456261					97NE	0.0537222		15	73NE	0.0114911					97NE	0.0127421		15	73NE	0.064997					97NE	0.0466636
16	74NE	4.25266					98NE	0.0144002		16	74NE	0.0566893					98NE	0.0384746		16	74NE	0.0710283					98NE	0.0288167		16	74NE	0.108069					98NE	0.0293384		16	74NE	0.0310136					98NE	0.0852338
17	71NE	0.653961					99NE	0.00714669		17	71NE	0.0797819					99NE	0.0119291		17	71NE	0.0382995					99NE	0.022634		17	71NE	0.380771					99NE	0.0173048		17	71NE	0.0474665					99NE	0.0685562
18	75NE	1.38521					87NE	0.0136626		18	75NE	0.0237946					87NE	0.0229446		18	75NE	0.0184388					87NE	0.0215429		18	75NE	0.029098					87NE	0.0320718		18	75NE	0.0718356					87NE	2.2811
19							79NE	0.704862		19							79NE	0.0458451		19							79NE	0.0195461		19							79NE	0.0222924		19							79NE	0.0742186
20							82NE	0.0485651		20							82NE	0.3108		20							82NE	0.121877		20							82NE	0.0206085		20							82NE	0.0511028
21							86NE	0.23056		21							86NE	0.0349635		21							86NE	0.0176497		21							86NE	2.06511		21							86NE	0.0432526
22							80NE	1.33558		22							80NE	0.0205874		22							80NE	0.0197306		22							80NE	0.00919456		22							80NE	0.0573427
23							88NE	0.185271		23							88NE	0.0356334		23							88NE	0.0584988		23							88NE	0.0634904		23							81NE	0.0693353
24							81NE	1.44566		24							81NE	0.0323569		24							81NE	0.0190313		24							81NE	0.0115487		24							88NE	0.0799162
Statistics		KRAS p.G12/G13								Statistics		KRAS p.Q61								Statistics		PIK3CA (p.E542-E545)								Statistics		PIK3CA (p.H1047)								Statistics		PPP2R1A (p.R179-R183)
		A			E			Non-A/E				A			E			Non-A/E				A			E			Non-A/E				A			E			Non-A/E				A			E			Non-A/E
Mean		1.64128			0.85636			0.300568		Mean		0.0596929			0.0284433			0.0403179		Mean		0.040045			0.0875719			0.0526568		Mean		0.0828087			0.270006			0.142602		Mean		0.0524158			0.136759			0.219067
Welch`s t-test (to Non-A/E)		0.00759325			0.0785524					Welch`s t-test (to Non-A/E)		0.145519			0.337046					Welch`s t-test (to Non-A/E)		0.230066			0.175355					Welch`s t-test (to Non-A/E)		0.50451			0.442352					Welch`s t-test (to Non-A/E)		0.141937			0.547277
Significance		Yes			No					Significance		No			No					Significance		No			No					Significance		No			No					Significance		No			No

## Sheet: Figure 6A Western whole blots
Figure 6A Whole scanned blots: anti-HA blot and anti-Vinculin blot

## Sheet: Figure 6B viability
Figure 6B Viability data summary
	Data						Statistics
Sample	1st	2nd	3rd	4th	5th	6th	Average	STDEV	Welch`s t-test (to EV)	Welch`s t-test (Mut vs WT)
EV	30.0613	30.6667	46.3415	19.3548	35.1351	38.9381	33.4163	9.13285	1
KRAS-WT	52.6316	34.1615	41.6268	33.0986	48.7179	53.8813	44.0196	9.11778	0.0718631	1
KRAS-G12C	66.0545	67.4074	58.0357	81.3765	59.751	57.2034	64.9714	9.07671	0.000131623	0.00256326
KRAS-G12D	65.7613	61.5385	63.4241	65.7407	60.5263	73.5577	65.0914	4.66458	9.50035e-05	0.00124251
PIK3CA-WT	36.4305	44.6154	46.9565	43.0693	23.6025	29.078	37.292	9.33838	0.48401	1
PIK3CA-E545K	36.5873	63.1868	22.1344	52.459	31.3084	25.2212	38.4829	16.1482	0.522577	0.879613
PIK3CA-H1047R	41.9442	45.5645	45.7895	28.5714	43.6709	37.2977	40.473	6.60771	0.159141	0.512933
	Six independent experiments, each without technical replicates per sample

## Sheet: Figure 6C BrdU
Figure 6C BrdU data summary
	Data				Statistics
Sample	1st	2nd	3rd	4th	Average	STDEV	Unpaired Student t-test (to EV)	Welch`s t-test (to EV)	Unpaired Student t-test (to WT)	Welch`s t-test (to WT)
EV	51.6129	42.2594	29.0708	57.2687	45.053	12.3219	1	1
KRAS-WT	40.2878	45.4315	30.6897	51.3308	41.9349	8.74981	0.694209	0.695712	1	1
KRAS-G12C	61.5152	60.7639	67.2131	86.5385	69.0077	12.0367	0.0319409	0.0319593	0.0108532	0.012722
KRAS-G12D	62.8205	54.5455	63.4069	75.9036	64.1691	8.80744	0.0450277	0.0491234	0.0116172	0.011618
PIK3CA-WT	51.8868	46.383	20.2273	50.8039	42.3252	14.9231	0.787494	0.787822	1	1
PIK3CA-E545K	55.0943	36.7782	35.1351	60.3636	46.8428	12.7706	0.846799	0.846807	0.661709	0.662083
PIK3CA-H1047R	51.7241	48.7805	16.5844	62.9771	45.0165	19.9176	0.997618	0.997638	0.83594	0.836488
	Four independent experiments, each without technical replicates per sample

## Sheet: Figure 6D qPCR
Figure 6D PR qPCR data summary
	Data						Statistics
Sample	1st	2nd	3rd	4th	5th	6th	Average	STDEV	Welch`s t-test (to EV)	Welch`s t-test (Mut vs WT)
EV	1	1	1	0.999999	1	1	1	2.04057e-06	1
KRAS-WT	1.06576	1.10126	0.561942	0.515143	0.8419	1.00557	0.848597	0.256534	0.207899	1
KRAS-G12C	0.86884	0.380591	0.465892	0.352903	0.551006	0.608471	0.53795	0.189118	0.00186755	0.0401657
KRAS-G12D	0.524537	0.546419	0.381588	0.415753	0.512232	0.56201	0.490423	0.0739191	1.3319e-05	0.0174278
PIK3CA-WT	0.82264	0.92915	1.42402	1.51888	0.89921	1.04681	1.10678	0.293065	0.413004	1
PIK3CA-E545K	0.8809	1.236	0.892948	0.812774	0.801353	0.910474	0.922409	0.159843	0.287805	0.214309
PIK3CA-H1047R	1.05207	1.01461	0.467182	0.469307	0.783506	0.853855	0.773422	0.256382	0.0826893	0.0628654
	Six independent experiments, each with three technical replicates (wells in 96 well plate) per sample
Related to Figure 6D KRAS qPCR data summary
	Data						Statistics
Sample	1st	2nd	3rd	4th	5th	6th	Average	STDEV	Welch`s t-test (to EV)	Welch`s t-test (Mut vs WT)
EV	1	1	1	1	1	1	1	0	1
KRAS-WT	1.62989	3.7462	3.15145	3.31298	2.96454	3.84148	3.10776	0.799322	0.00132405	1
KRAS-G12C	2.19856	3.5334	2.79723	4.56153	2.75751	3.41545	3.21061	0.821166	0.00120516	0.830409
KRAS-G12D	2.61776	3.66365	2.768	4.09615	2.61907	3.8985	3.27719	0.683127	0.000447778	0.701543
PIK3CA-WT	1.03341	1.23162	1.05705	0.471374	1.09115	0.942609	0.971202	0.262332	0.798753	1
PIK3CA-E545K	0.849325	1.26297	1.07038	0.739817	1.00765	0.91955	0.974951	0.182906	0.750893	0.977728
PIK3CA-H1047R	0.868737	1.22778	1.02979	0.496975	1.01299	0.940994	0.929544	0.24368	0.510445	0.781495
	Six independent experiments, each with three technical replicates (wells in 96 well plate) per sample
Related to Figure 6D PIK3CA qPCR data summary
	Data						Statistics
Sample	1st	2nd	3rd	4th	5th	6th	Average	STDEV	Welch`s t-test (to EV)	Welch`s t-test (Mut vs WT)
EV	0.999998	1	1	1	1	1	1	1.11048e-06	1
KRAS-WT	0.610206	0.75684	1.03477	1.08834	0.925184	0.985795	0.900189	0.182267	0.237505	1
KRAS-G12C	1.37445	1.37146	1.03349	0.957068	1.25205	0.931038	1.15326	0.204213	0.125419	0.0473156
KRAS-G12D	1.75617	0.591315	1.02679	1.01906	1.44591	0.930743	1.12833	0.411027	0.478919	0.25452
PIK3CA-WT	2.27463	4.13802	2.45558	4.72798	2.40083	3.17866	3.19595	1.02607	0.00334748	1
PIK3CA-E545K	4.61792	3.16433	2.48861	3.6403	2.39332	3.09428	3.23313	0.820613	0.0011472	0.946173
PIK3CA-H1047R	3.35355	2.38148	2.50831	4.47229	2.40693	2.97341	3.016	0.80844	0.00170391	0.743135
	Six independent experiments, each with three technical replicates (wells in 96 well plate) per sample
